# Supplementary material for: Acute exposure to mercury drives changes in gene expression in Drosophila melanogaster
Source: BMC Res Notes. 2024 Sep 30;17:279. doi: 10.1186/s13104-024-06945-y (PMC11443822; doi:10.1186/s13104-024-06945-y)
Supplement: Supplementary file 2 [file 13104_2024_6945_MOESM2_ESM.xlsx]

## Sheet: Table S1
Table S1 Summary of read pairs and mapping efficiency for RNA-seq data from Drosophila RILs
sample	treatment	raw read pairs	trimmed read pairs	percent pairs after trimming	uniquely mapping read pairs	multimapping read pairs	rsem total estimated counts
22033_co	control	9961339	8911589	0.894618	7521590	276033	7684781
22033_hg	HgCl2	8286712	7662225	0.92464	6244984	219999	6419063
22112_co	control	12810721	12191199	0.95164	10482344	388007	10794223
22112_hg	HgCl2	8717488	7642357	0.87667	6394360	242381	6581660
22114_co	control	12352187	11620096	0.940732	9884612	352970	10166722
22114_hg	HgCl2	9904357	9108606	0.919656	7618035	303029	7850342
22117_co	control	10067169	9825466	0.975991	8452112	304343	8701684
22117_hg	HgCl2	9574612	9321493	0.973564	7847758	283591	8061892
22127_co	control	9631742	9482140	0.984468	7933974	304873	8162945
22127_hg	HgCl2	10178182	10023131	0.984766	8364842	322181	8623690
22217_co	control	17486368	17332547	0.991203	14870012	542844	15300153
22217_hg	HgCl2	10200619	10089830	0.989139	8511913	327662	8764968
22238_co	control	10941878	10839070	0.990604	9215352	322462	9457602
22238_hg	HgCl2	8789515	8734916	0.993788	7406854	257940	7602769

## Sheet: Table S2
Table S2 Merged estimated counts from RSEM-STAR alignment and quantification
gene_id	transcript_id(s)	gene_symbol	22033_co	22033_hg	22112_co	22112_hg	22114_co	22114_hg	22117_co	22117_hg	22127_co	22127_hg	22217_co	22217_hg	22238_co	22238_hg
FBgn0000003	FBtr0081624	7SLRNA:CR32864	0	0	160	287.5	204	150	0	0	444	0	0	274	173.33	159
FBgn0000008	FBtr0071763,FBtr0071764,FBtr0100521,FBtr0342981	a	168	131	275	119	261	138	277	182	184	221	381	174	192	204
FBgn0000014	FBtr0083387,FBtr0083388,FBtr0300485,FBtr0306337	abd-A	77	26	135	48	80	55	107	86	107	104	230	121	88	87
FBgn0000015	FBtr0083381,FBtr0083382,FBtr0083383,FBtr0083384,FBtr0083385,FBtr0330709,FBtr0346764	Abd-B	31	17	61	21	34	33	58	44	40	63	92	50	62	42
FBgn0000017	FBtr0075357,FBtr0112790,FBtr0330130,FBtr0330131,FBtr0330132,FBtr0330133,FBtr0330134,FBtr0330135,FBtr0330136,FBtr0345369	Abl	1041	824	1280	576	1672	930	1479	1417	1237	1226	2357	1250	862	946
FBgn0000018	FBtr0080168	abo	85	53	172	65	160	88	143	115	131	119	193	104	158	92
FBgn0000022	FBtr0070072	ac	0	0	0	1	0	0	0	2	2	1	1	1	0	3
FBgn0000024	FBtr0082780,FBtr0300486,FBtr0335223	Ace	149	99	196	113	170	149	162	196	117	141	530	219	193	160
FBgn0000028	FBtr0074015,FBtr0100326,FBtr0100328,FBtr0290063,FBtr0290064,FBtr0305189,FBtr0305190,FBtr0305191,FBtr0305192,FBtr0305193,FBtr0305194,FBtr0305195,FBtr0305196	acj6	15	18	9	8	9	10	13	6	9	6	15	8	15	5
FBgn0000032	FBtr0085609,FBtr0085610	Acph-1	637	465	930	418	1017	622	683	535	758	727	1277	709	723	602
FBgn0000036	FBtr0084619,FBtr0330310,FBtr0334916	nAChRalpha1	36	33	40	36	48	28	57	39	27	41	103	31	49	45
FBgn0000037	FBtr0072367,FBtr0072368	mAChR-A	30	32	58	27	55	34	48	55	45	52	110	47	61	25
FBgn0000038	FBtr0073299,FBtr0073300	nAChRbeta1	153	99	212	131	173	104	161	182	154	162	400	150	262	167
FBgn0000039	FBtr0084639,FBtr0084640	nAChRalpha2	18	17	33	15	22	17	18	14	12	16	50	33	31	22
FBgn0000042	FBtr0070822,FBtr0070823,FBtr0100662,FBtr0100663,FBtr0345894	Act5C	16425.9	15389.8	21865.1	14310.5	22307.8	16624.7	19010.3	17009.2	17627.4	18336.9	30764.2	20010.1	18173.2	16278.2
FBgn0000043	FBtr0086029	Act42A	1894	1826	3020	1717	2980	2295	2591	2560	2265	2633	3944	2906	2134	1914
FBgn0000044	FBtr0071519	Act57B	3289.9	3661.09	6401.93	3280.38	3964.34	3180.38	4109.65	2618.23	3810.33	4259.19	10696.3	4083.42	6120.33	4127.93
FBgn0000045	FBtr0078478,FBtr0334090	Act79B	1307.71	1123.08	2328	1343	658.12	471	1276	1070	1096.14	1022.05	2309.04	765	1330	820
FBgn0000046	FBtr0082785,FBtr0082786,FBtr0346242	Act87E	1026.06	1101.71	1716.6	1031.68	983.67	798.29	1373.67	1156.65	1266.24	1295.61	1997.11	762.73	1752.28	1143.68
FBgn0000047	FBtr0083143	Act88F	537.32	55	437.07	78	218.05	219	146.1	200	832	509.28	2687.05	1040	752	286
FBgn0000052	FBtr0079219,FBtr0079220,FBtr0079221	ade2	1440	1103	1898	1042	1803	2034	1977	1987	1235	1353	3115	1677	1628	1338
FBgn0000053	FBtr0079431,FBtr0100353,FBtr0339663	ade3	1368	1202	1462	1055	1776	2400	1725	2039	1069	1372	3549	1684	1928	1838
FBgn0000054	FBtr0086111,FBtr0086112,FBtr0086113,FBtr0330252	Adf1	473	331	627	282	664	409	539	443	483	490	840	493	566	434
FBgn0000055	FBtr0100589,FBtr0100590,FBtr0100591,FBtr0100593,FBtr0100594	Adh	3732.44	2166.18	10198.6	3423.61	7534.84	4631.69	10365.7	8935.27	8840.81	5394.72	10866	2895.05	6583.63	2994.41
FBgn0000056	FBtr0006151,FBtr0100187,FBtr0343699	Adhr	67.56	49.82	86.39	51.39	109.16	159.31	99.33	77.73	77.19	70.28	189.97	88.95	142.37	104.59
FBgn0000057	FBtr0086744,FBtr0340288	adp	371	323	466	270	523	375	491	450	410	425	799	459	445	353
FBgn0000061	FBtr0078053	al	3	3	5	5	4	2	9	7	5	7	8	6	0	6
FBgn0000063	FBtr0083478,FBtr0331348	ald	311	262	293	122	469	241	363	297	287	322	486	289	238	232
FBgn0000064	FBtr0084994,FBtr0084995,FBtr0084999,FBtr0085000,FBtr0085001,FBtr0114544,FBtr0306657,FBtr0310660,FBtr0310661,FBtr0339614	Ald	8310	3940	12746	4845	6472	8084	6945	8143	7717	7568	20402	9591	11925	7133
FBgn0000071	FBtr0081618,FBtr0081619,FBtr0081620	Ama	1	2	89	96	27	98	20	70	58	77	11	101	2	72
FBgn0000075	FBtr0081153,FBtr0081154	amd	64	24	89	24	211	140	84	18	79	39	190	20	75	58
FBgn0000077	FBtr0071331,FBtr0307281	amx	164	179	220	120	250	171	183	155	180	177	318	224	216	150
FBgn0000078	FBtr0086983	Amy-d	2385.69	3507.4	5356.73	4081.57	5616.94	8102.6	3147.56	3620.92	1228.38	2595.79	13251.5	6686.7	3835.37	5014.33
FBgn0000079	FBtr0087004,FBtr0345521	Amy-p	3704.31	6067.6	8861.27	7764.43	3555.06	5144.4	1933.44	2405.08	667.62	1458.21	18427.5	9759.3	2564.63	2797.67
FBgn0000083	FBtr0089517,FBtr0089518,FBtr0089519,FBtr0089520,FBtr0336797,FBtr0336798	AnxB9	997	1487	1672	1986	1298	2249	1173	1329	1226	2428	2244	2088	1712	1724
FBgn0000084	FBtr0070025,FBtr0301931	AnxB10	605.37	759	937	749	848	943	568.61	605.73	701	893	1313	934.44	831	722
FBgn0000092	FBtr0070504	CG2650	0	1	1	2	0	8	1	0	1	6	3	6	2	9
FBgn0000094	FBtr0085611,FBtr0346141	Anp	0	0	0	0	0	0	0	0	0	0	0	0	0	0
FBgn0000097	FBtr0077850,FBtr0077851,FBtr0330658,FBtr0330659,FBtr0330660	aop	687	484	842	361	938	545	810	720	748	653	1139	730	657	626
FBgn0000099	FBtr0086058,FBtr0086059,FBtr0300504,FBtr0335274	ap	97	52	153	56	142	66	104	94	129	119	342	121	150	76
FBgn0000100	FBtr0078481,FBtr0334113	RpLP0	12887	12922	22410	16521	18840	17729	14582	14052	16237	16869	26033	17097	20035	15143
FBgn0000108	FBtr0070109,FBtr0307291,FBtr0307292,FBtr0307293,FBtr0307294,FBtr0307295	Appl	476	296	618	368	510	368	543	504	469	510	1029	456	591	492
FBgn0000109	FBtr0089420,FBtr0346440,FBtr0346441	Aprt	181	187	229	163	237	172	156	154	172	190	331	174	243	152
FBgn0000114	FBtr0080344,FBtr0080345,FBtr0080347,FBtr0300567,FBtr0331644,FBtr0331645,FBtr0331646,FBtr0331647,FBtr0331648,FBtr0331998	aret	7337	5459	7343	3391	9759	5343	7390	6113	5606	5296	11683	6165	6896	5690
FBgn0000115	FBtr0075517	Arl1	299	336	425	287	498	381	368	340	389	423	564	396	393	321
FBgn0000116	FBtr0076543,FBtr0076544,FBtr0076545,FBtr0076546,FBtr0112791,FBtr0331550,FBtr0345030	Argk	4563	3784	9052	5219	6169	4588	6045	5287	5625	5134	11057	4880	7080	5065
FBgn0000117	FBtr0089988,FBtr0089989,FBtr0089990,FBtr0089991,FBtr0089992,FBtr0332583	arm	3074	2529	4326	2240	4380	2996	4068	3755	3621	3843	6404	3911	3072	3099
FBgn0000119	FBtr0087702	arr	168	105	312	102	295	167	232	225	201	162	505	207	212	166
FBgn0000120	FBtr0081030,FBtr0307350,FBtr0340229	Arr1	3060	2751	4921	3596	3680	3645	3056	2900	2974	3363	7215	3801	5680	3536
FBgn0000121	FBtr0076599	Arr2	4561	4218	7166	5463	4458	4715	4288	4519	4270	5392	9782	5392	8554	5931
FBgn0000137	FBtr0070075	ase	0	0	3	6	0	1	1	2	1	4	2	4	0	6
FBgn0000139	FBtr0084659,FBtr0084660,FBtr0306171	ash2	439	356	567	335	556	509	426	387	422	398	862	549	501	403
FBgn0000140	FBtr0084692	asp	2148	1418	2097	957	3116	1545	2486	2071	1887	1875	3749	2030	1516	1532
FBgn0000146	FBtr0080165,FBtr0112793	aub	847	688	824	357	1149	697	855	636	658	613	1329	681	778	634
FBgn0000147	FBtr0082483	aurA	437	399	512	252	594	426	507	410	454	476	679	512	424	346
FBgn0000150	FBtr0339146,FBtr0346150,FBtr0346611	awd	6195	7804	9525	8019	10182	9768	7397	6473	7434	7413	11057	8490	10158	7481
FBgn0000152	FBtr0074372	Axs	161	121	295	119	262	203	213	182	228	192	383	253	217	201
FBgn0000153	FBtr0080542,FBtr0309960,FBtr0342712	b	266	87	371	103	212	198	134	150	274	188	776	292	416	259
FBgn0000157	FBtr0072378,FBtr0072379,FBtr0300076	Dll	23	9	41	17	19	12	21	16	40	28	66	22	50	17
FBgn0000158	FBtr0084869	bam	365	293	352	168	265	152	492	429	242	227	293	169	221	223
FBgn0000163	FBtr0074388,FBtr0111000,FBtr0343763,FBtr0343764	baz	582	366	716	375	754	622	729	680	564	524	1179	691	636	576
FBgn0000166	FBtr0081664,FBtr0081665,FBtr0081666,FBtr0081667,FBtr0081668	bcd	743	624	845	428	946	605	840.31	679.32	698	709	1146	771	608	533
FBgn0000173	FBtr0073855,FBtr0300566,FBtr0307296,FBtr0332843,FBtr0332844	ben	1333	1138	1863	1137	1757	1315	1437	1269	1363	1439	2373	1463	1662	1297
FBgn0000179	FBtr0070672,FBtr0300608,FBtr0300609,FBtr0308914,FBtr0308915,FBtr0331162,FBtr0343569	bi	12	11	18	11	26	20	29	35	24	26	40	24	27	21
FBgn0000180	FBtr0079929,FBtr0329984	bib	24	12	37	25	31	26	22	38	35	55	77	68	14	40
FBgn0000181	FBtr0087782,FBtr0087783	bic	6955	6742	10849	6914	10460	8143	9236	8154	8485	8743	13884	8709	10799	7702
FBgn0000182	FBtr0080803,FBtr0080804,FBtr0080805	BicC	1105.87	1136.26	1201.44	581.59	1731.62	758.71	1606.63	1102.5	1264.07	1041.21	2016.42	847.09	584.66	752.28
FBgn0000183	FBtr0081002,FBtr0305688,FBtr0330225,FBtr0330226	BicD	2277	1492	2255	1109	2597	1532	2316	2048	2187	2127	3831	2049	1807	1584
FBgn0000206	FBtr0084949	boss	75	46	112	59	69	65	71	56	63	85	159	62	109	75
FBgn0000210	FBtr0070261,FBtr0070262,FBtr0070263,FBtr0070265,FBtr0070266,FBtr0300427,FBtr0300428,FBtr0300429,FBtr0303562,FBtr0303563,FBtr0303564,FBtr0308319,FBtr0330406,FBtr0332293	br	112	61	176	72	173	29	182	116	134	74	269	56	165	82
FBgn0000212	FBtr0075523,FBtr0075524,FBtr0075525,FBtr0075526,FBtr0330160,FBtr0333580	brm	1760	1203	2066	892	2409	1367	1976	1869	1750	1805	3475	1930	1409	1342
FBgn0000216	FBtr0075621	Brd	0	0	9	10	3	5	4	21	1	11	5	13	0	21
FBgn0000221	FBtr0070638	brn	91	92	134	75	147	118	109	108	95	124	161	110	124	103
FBgn0000227	FBtr0077423	Bsg25A	0	0	0	0	0	0	0	0	0	4	112	23	27	0
FBgn0000228	FBtr0079084,FBtr0079085,FBtr0302567,FBtr0302568,FBtr0310624,FBtr0310625,FBtr0342939	Bsg25D	862	565	1003	410	1249	652	963	865	818	811	1840	811	926	664
FBgn0000229	FBtr0080087,FBtr0300982,FBtr0302378	bsk	272	243	321	224	261	226	262	270	256	254	518	298	323	225
FBgn0000233	FBtr0071379	btd	3	2	8	2	7	4	9	3	6	9	14	8	8	5
FBgn0000239	FBtr0301342,FBtr0343875	bur	2017	1364	2102	997	2570	1560	2171	1956	1939	1900	3679	1908	1798	1538
FBgn0000241	FBtr0072117,FBtr0346612	bw	21	8	27	6	12	8	22	21	21	17	23	5	17	5
FBgn0000244	FBtr0082119,FBtr0301093,FBtr0302382	by	373	260	531	301	417	369	465	417	333	383	982	391	513	384
FBgn0000246	FBtr0083194,FBtr0083195,FBtr0083196	c(3)G	449	329	694	290	666	387	729	638	555	563	515	264	532	481
FBgn0000247	FBtr0085484,FBtr0346613	ca	608	423	717	274	796	472	670	687	591	638	1210	635	522	505
FBgn0000250	FBtr0080844,FBtr0080845,FBtr0080846,FBtr0080847,FBtr0337081	cact	2426	2060	2912	1550	2789	2252	2647	2462	2557	2865	4226	2774	2328	2226
FBgn0000251	FBtr0081412,FBtr0081413,FBtr0335152	cad	1118	977	1480	647	1554	935	1259	1112	1256	1199	2017	1106	1134	912
FBgn0000253	FBtr0088001,FBtr0088002,FBtr0304963,FBtr0304964,FBtr0345018	Cam	8181.73	6629.14	9854	6671.15	9587.32	7238.22	8608.03	8292.78	8168.34	9013.46	13465.1	7883.85	9221.97	7327.83
FBgn0000256	FBtr0077511,FBtr0077512,FBtr0077513,FBtr0290077,FBtr0290078,FBtr0290079,FBtr0290080,FBtr0290081,FBtr0290082	capu	446	304	672	258	634	371	555	480	474	503	1229	545	554	423
FBgn0000257	FBtr0074727,FBtr0074728,FBtr0331158	car	326	311	451	244	533	396	429	421	413	438	712	397	385	354
FBgn0000259	FBtr0073558,FBtr0073560,FBtr0073561,FBtr0073562,FBtr0100540,FBtr0299569,FBtr0307896,FBtr0308084,FBtr0308085,FBtr0333204	CkIIbeta	1652	1239	1711	937	2264	1208	1676	1439	1573	1478	2567	1375	1597	1313
FBgn0000261	FBtr0075058	Cat	1774	1472	4352	2218	2103	2551	2555	2703	2984	2352	5958	3326	3342	2218
FBgn0000273	FBtr0079851,FBtr0079852,FBtr0335495	Pka-C1	1361	903	1548	696	1676	940	1595	1474	1282	1358	2756	1256	1209	1135
FBgn0000274	FBtr0085727,FBtr0335454	Pka-C2	21	9	0	1	17	9	31	22	1	0	42	18	0	1
FBgn0000276	FBtr0085612	CecA1	1	0	2	0	2	0	2	1	3	3	8	1	3	2
FBgn0000277	FBtr0085614	CecA2	0	0	1	0	0	0	0	0	1	0	1	0	0	0
FBgn0000278	FBtr0085640	CecB	1	0	0	0	0	0	1	0	0	0	1	0	0	0
FBgn0000279	FBtr0085616	CecC	0	1	1	0	1	0	2	2	1	2	8	8	0	0
FBgn0000280	FBtr0085613	Cec-Psi1	0	0	0	0	0	0	0	0	0	0	0	0	0	0
FBgn0000281	FBtr0089614	Cec2	0	0	0	0	0	0	0	0	0	0	0	0	0	0
FBgn0000283	FBtr0083126,FBtr0083127	Cp190	2508	1699	2752	1310	3374	1939	2948	2802	2491	2491	4453	2287	2166	1879
FBgn0000286	FBtr0089647,FBtr0089648,FBtr0089649,FBtr0304887,FBtr0336835	Cf2	474	326	551	266	605	367	600	481	496	544	918	511	489	409
FBgn0000287	FBtr0080235,FBtr0080236,FBtr0307093	salr	22	16	40	16	22	19	26	25	25	23	63	27	26	11
FBgn0000289	FBtr0087526,FBtr0087527,FBtr0087528,FBtr0087529,FBtr0112795,FBtr0290034,FBtr0290035,FBtr0339960,FBtr0339961,FBtr0339962,FBtr0346946	cg	1672	1295	2088	917	2345	1443	1993	1794	1777	1908	3031	1808	1706	1585
FBgn0000299	FBtr0079001,FBtr0079002,FBtr0079003	Cg25C	2044	1274	4205	1291	4216	1157	3604	3017	2893	1812	7694	1429	2794	1323
FBgn0000303	FBtr0089367,FBtr0089368	Cha	53.76	42.95	71.09	62.36	63.51	55.24	74.25	79.86	52.67	60.27	142.08	51.55	91.36	76.71
FBgn0000307	FBtr0080838,FBtr0080839,FBtr0321313	chif	1859.8	1072.13	1989.09	839.97	2541.66	1412.75	1965.69	1932.92	1752.15	1848.5	3319.36	1707.78	1378.91	1428.58
FBgn0000308	FBtr0079233,FBtr0079234,FBtr0079235,FBtr0079236,FBtr0309212,FBtr0309213	chic	3172	3263	4607	3266	4176	3778	3599	3543	3454	4298	6033	4241	3997	3745
FBgn0000316	FBtr0070064,FBtr0070065	cin	965	669	1073	536	1173	690	1060	812	900	810	1620	856	889	646
FBgn0000317	FBtr0080723,FBtr0080724,FBtr0343686,FBtr0343687	ck	555	305	609	220	711	365	615	507	510	461	1050	449	442	328
FBgn0000318	FBtr0079095,FBtr0329967,FBtr0329968	cl	705	888	867	712	984	1014	724	799	955	1081	1495	1333	1198	949
FBgn0000319	FBtr0074179,FBtr0074180,FBtr0074181,FBtr0074182,FBtr0112797,FBtr0112798,FBtr0339445	Chc	4133	2828	5611	2529	5502	3521	4730	4147	3936	4018	9669	4998	4595	4018
FBgn0000320	FBtr0079334,FBtr0079335,FBtr0306113	eya	86	75	215	122	182	51	172	159	147	125	290	97	188	107
FBgn0000326	FBtr0071687	clt	261	214	381	263	335	308	236	239	257	327	552	372	284	227
FBgn0000330	FBtr0071033,FBtr0332315	cm	246.37	255	327	156	395	339	316	276	324.72	333	467	272.71	327	269
FBgn0000337	FBtr0344723	cn	4	1	3	3	2	7	2	8	2	1	0	8	0	5
FBgn0000339	FBtr0080848,FBtr0080849,FBtr0337082	cni	270	245	329	208	354	301	281	253	310	319	473	359	359	302
FBgn0000346	FBtr0073754,FBtr0333329	comt	253	169	343	193	472	305	298	284	243	251	668	310	372	281
FBgn0000351	FBtr0079320,FBtr0333350	cort	582	521	503	266	741	549	556	432	507	495	849	543	438	372
FBgn0000352	FBtr0089015,FBtr0336916	cos	712	552	765	351	932	601	802	720	748	734	1317	666	590	555
FBgn0000355	FBtr0076572	Cp15	6055	18155	47750	19723	25897	12519	10270	17092	32215	25040	21585	21206	11513	17742
FBgn0000356	FBtr0076574	Cp16	1192	1585	4974	1426	6451	2163	4658	5103	4342	3920	5020	2587	3362	2595
FBgn0000357	FBtr0076571	Cp18	1773	6825	19437	4442	17936	5888	12330	13613	12109	12873	12869	4955	8795	7623
FBgn0000358	FBtr0076573	Cp19	1917	3105	6272	4854	11234	5491	6451	8539	5572	7597	7884	6959	4742	4728
FBgn0000359	FBtr0071203	Cp36	10024	7697	20679	11937	25508	18146	10496	10305	7765	5458	31236	19154	14733	9340
FBgn0000360	FBtr0071204,FBtr0300448	Cp38	14476	11580	34432	19519	40627	26289	18133	20663	12671	9535	54646	32066	22390	14140
FBgn0000370	FBtr0081512,FBtr0081513,FBtr0332001,FBtr0332002	crc	4246	3046	6107	2919	4002	2951	5028	4474	4354	4282	9043	4513	5291	3778
FBgn0000376	FBtr0070495,FBtr0070496	crm	910	742	1038	455	1464	837	1253	1085	930	1013	1768	1046	886	791
FBgn0000377	FBtr0070418	crn	609	450	666	416	781	585	586	580	576	637	1196	679	660	468
FBgn0000382	FBtr0070378,FBtr0070379,FBtr0070380,FBtr0333260	csw	1633	996	2011	846	1969	1165	1798	1677	1509	1445	3352	1605	1710	1507
FBgn0000384	FBtr0111126,FBtr0334157	cta	1276.39	817.72	1271.16	655.63	1378.95	971.59	1089.17	929.13	1004.64	1018.95	1791.05	1092.21	979.55	812.09
FBgn0000392	FBtr0290322,FBtr0346452	cup	1826.73	1256.83	2057.39	847.25	2708.44	1383.02	2339.85	1879.61	1740.99	1679.59	3124.32	1639.24	1376.55	1362.39
FBgn0000394	FBtr0070804,FBtr0340464,FBtr0340465	cv	260	205	351	212	177	120	149	149	198	215	361	181	330	226
FBgn0000395	FBtr0071610	cv-2	48	72	105	74	108	184	87	104	92	188	256	186	122	90
FBgn0000404	FBtr0076075,FBtr0304650	CycA	10385	7276	10964	5207	12374	7236	10812	8720	6231	6084	16327	9340	8493	7786
FBgn0000405	FBtr0071911,FBtr0071913,FBtr0071914,FBtr0309858	CycB	16317	12504	17754	8293	19743	12351	20348	16399	15629	15566	24326	14996	15650	13384
FBgn0000406	FBtr0080932,FBtr0331931	Cyt-b5-r	1104	310	1815	524	1284	623	2455	2057	1613	908	4207	1546	1968	705
FBgn0000409	FBtr0080889,FBtr0344849	Cyt-c-p	2756	2296	3946	1876	3171	2531	2933	2911	3002	2751	5459	2631	3601	1976
FBgn0000411	FBtr0075746,FBtr0333034,FBtr0333035,FBtr0333036	D	6	9	32	23	20	16	18	32	17	30	105	44	23	22
FBgn0000412	FBtr0081987,FBtr0081988,FBtr0301524	D1	2270	1972	2847	1743	3299	2358	2952	2731	2486	2425	4064	2371	2637	2076
FBgn0000413	FBtr0080008,FBtr0332195,FBtr0332196	da	1136	973	1424	753	1862	1070	1429	1332	1234	1362	2218	1236	1124	1110
FBgn0000414	FBtr0075318,FBtr0305084,FBtr0305085,FBtr0305086,FBtr0330189,FBtr0330190,FBtr0333625,FBtr0333626	Dab	809	463	890	344	1025	532	989	898	804	790	1644	840	659	650
FBgn0000416	FBtr0085713,FBtr0085714	Sap-r	8205	5643	12608	6343	11069	8891	9776	10042	9601	10225	20286	11359	9808	8349
FBgn0000422	FBtr0081166,FBtr0081167,FBtr0290291	Ddc	141	76	288	101	134	87	189	176	190	139	466	132	240	106
FBgn0000426	FBtr0088010	SmF	396	388	477	318	570	456	363	394	396	428	636	399	479	354
FBgn0000427	FBtr0071145,FBtr0071146,FBtr0071147,FBtr0309795,FBtr0309796,FBtr0310269	dec-1	4875	817	10466	434	10299	2042	3043	597	4528	1156	5695	1620	4798	2238
FBgn0000439	FBtr0081621	Dfd	5	2	10	5	12	4	9	12	11	7	37	7	15	11
FBgn0000442	FBtr0078042	Pkg21D	57	34	109	38	68	32	72	49	82	59	208	74	82	48
FBgn0000447	FBtr0081890,FBtr0300442	Dhod	681	556	821	476	1075	776	815	729	703	659	1307	693	795	561
FBgn0000448	FBtr0088366,FBtr0088368,FBtr0112799,FBtr0302438,FBtr0306345,FBtr0306346,FBtr0330609	Hr46	47.02	35.4	124.27	63.17	79	76.29	88	67.47	65.71	109	138.25	65	87.72	52.78
FBgn0000449	FBtr0073205	dib	5	8	17	7	13	5	22	9	10	5	22	11	9	5
FBgn0000451	FBtr0076305,FBtr0076307,FBtr0301385,FBtr0331551,FBtr0339899	ect	9	10	41	73	11	29	85	34	59	302	240	28	29	17
FBgn0000454	FBtr0082831,FBtr0082832,FBtr0082833,FBtr0345229	Dip-B	3208	4404	6270	7286	6568	14936	5979	7652	5184	9194	8029	9717	3785	6969
FBgn0000455	FBtr0082597,FBtr0344982	Dip-C	401	348	608	394	560	545	567	583	587	582	1182	646	647	460
FBgn0000459	FBtr0074250,FBtr0100384	disco	25	12	57	21	38	31	58	69	55	51	122	76	89	59
FBgn0000463	FBtr0083739,FBtr0083740,FBtr0304658	Dl	874	574	1103	468	1204	582	1005	843	1040	988	1754	978	754	664
FBgn0000464	FBtr0081260,FBtr0112800,FBtr0305950,FBtr0331239,FBtr0331240,FBtr0331241,FBtr0331242	Lar	511	405	634	262	732	386	566	567	560	598	1156	558	451	464
FBgn0000473	FBtr0086133	Cyp6a2	282	250	844	1095	412	566	281	343	4	2	918	991	517	853
FBgn0000477	FBtr0083538	DNaseII	127	77	344	191	108	133	338	294	283	217	355	261	270	176
FBgn0000479	FBtr0070509,FBtr0070511,FBtr0070512,FBtr0070513,FBtr0070515,FBtr0070517,FBtr0070518,FBtr0070519,FBtr0070520,FBtr0070521,FBtr0070522,FBtr0333312,FBtr0333313,FBtr0333314,FBtr0333315,FBtr0333316,FBtr0333317	dnc	1184	852	1498	894	1329	857	1490	1330	1156	1228	2239	1261	1311	1064
FBgn0000482	FBtr0070269	dor	219	198	326	164	339	277	255	233	253	277	462	268	227	212
FBgn0000489	FBtr0075528,FBtr0075529	Pka-C3	365	313	722	560	464	510	537	528	430	572	824	443	707	477
FBgn0000490	FBtr0077771,FBtr0077772,FBtr0077773,FBtr0077775	dpp	57	38	123	81	63	81	76	92	81	129	172	97	79	79
FBgn0000492	FBtr0085441	Dr	25	30	43	21	7	39	16	29	30	45	41	47	78	70
FBgn0000497	FBtr0078045,FBtr0343249	ds	16	16	49	23	23	37	37	38	38	39	72	50	33	29
FBgn0000499	FBtr0073454	dsh	620	440	704	418	828	621	677	685	640	697	1056	752	570	511
FBgn0000500	FBtr0078989	Dsk	45	27	55	24	34	33	26	20	40	39	72	28	90	25
FBgn0000504	FBtr0081759,FBtr0081760,FBtr0081761,FBtr0330073,FBtr0330074,FBtr0339710	dsx	110	67	194	84	133	78	102	106	124	109	339	114	208	96
FBgn0000520	FBtr0070487	dwg	315	276	339	227	386	308	334	357	340	326	490	329	285	223
FBgn0000524	FBtr0070914	dx	695	517	816	368	1188	707	1047	917	654	663	1180	650	537	533
FBgn0000527	FBtr0084106	e	29	12	31	15	14	21	10	16	17	14	63	15	17	21
FBgn0000529	FBtr0089320,FBtr0343855	bsh	0	1	0	1	1	1	0	1	1	1	3	2	5	0
FBgn0000533	FBtr0083083,FBtr0334588	ea	276	268	284	153	339	300	330	278	297	284	480	242	269	235
FBgn0000535	FBtr0073955,FBtr0111009,FBtr0303285,FBtr0303286,FBtr0310014,FBtr0310015,FBtr0310016	eag	39	23	80	40	55	34	49	57	52	53	91	37	62	60
FBgn0000536	FBtr0074211,FBtr0074212,FBtr0074214,FBtr0308617,FBtr0308618,FBtr0308619,FBtr0343519,FBtr0343520	eas	800	627	1044	507	947	666	737	757	749	746	1707	824	1089	665
FBgn0000541	FBtr0072521,FBtr0072522,FBtr0072523,FBtr0301348,FBtr0301349,FBtr0332101,FBtr0332102,FBtr0332103,FBtr0332104	E(bx)	3432	1917	3510	1503	4427	2361	3830	3368	3167	3078	4987	2726	2238	2337
FBgn0000542	FBtr0070606,FBtr0112801,FBtr0112802	ec	67	35	81	52	98	49	75	102	95	82	160	78	66	59
FBgn0000543	FBtr0072903	ecd	378	350	549	360	576	417	450	418	446	479	769	458	486	385
FBgn0000546	FBtr0086008,FBtr0086009,FBtr0086010,FBtr0086011,FBtr0086012,FBtr0302439	EcR	543	395	710	294	962	574	714	671	640	713	1061	559	504	487
FBgn0000547	FBtr0077465,FBtr0334265,FBtr0334266	ed	1533	915	1686	722	1801	1013	1506	1522	1487	1440	2506	1334	1198	1106
FBgn0000551	FBtr0078408,FBtr0344634	Edg78E	0	4	0	0	2	2	1	1	1	3	2	2	1	1
FBgn0000552	FBtr0081688	Edg84A	0	0	0	1	0	0	1	0	0	0	1	0	0	0
FBgn0000556	FBtr0088035,FBtr0331927,FBtr0345022,FBtr0345023	Ef1alpha48D	78013	64057	129808	68872	115296	76349	103913	89112	93718	96494	193507	101099	107723	84470
FBgn0000557	FBtr0085832,FBtr0085833,FBtr0085834,FBtr0085835	Ef1alpha100E	656	517	1080	686.01	680	589	807	782	743.01	848	1991.01	934.01	1065.01	732
FBgn0000559	FBtr0085911,FBtr0085912,FBtr0332966	EF2	36034	28001	58498	29206	53668	37669	46836	41221	40691	41701	87031	45782	49448	38073
FBgn0000560	FBtr0078437,FBtr0078438,FBtr0332810	eg	1	1	4	1	1	0	1	0	4	2	10	2	3	3
FBgn0000562	FBtr0114586,FBtr0343272	egl	1275	967	1589	802	1723	1219	1530	1371	1226	1355	2425	1510	1282	1173
FBgn0000564	FBtr0083444,FBtr0334930	Eh	0	0	12	12	0	0	0	4	0	0	0	0	0	0
FBgn0000565	FBtr0075552,FBtr0075553,FBtr0075554,FBtr0303531,FBtr0330176,FBtr0330177	Eip71CD	939	1271	1061	852	795	915	1219	1897	920	1873	1475	1839	531	1232
FBgn0000566	FBtr0086710,FBtr0345422	Eip55E	785	816	1067	603	1119	1091	1113	1246	817	911	1621	1140	1271	1312
FBgn0000567	FBtr0075202,FBtr0075203,FBtr0075204,FBtr0100411,FBtr0305796	Eip74EF	105	80	129	61	153	97	123	91	115	120	302	117	119	106
FBgn0000568	FBtr0075148,FBtr0075149,FBtr0075150,FBtr0075151,FBtr0306813,FBtr0306814,FBtr0347013	Eip75B	630	543	1249	654	1206	1156	1021	919	698	842	1603	930	729	676
FBgn0000575	FBtr0072578	emc	522	418	960	499	909	541	765	711	733	777	1220	635	822	642
FBgn0000576	FBtr0082863	ems	7	3	14	8	12	4	8	14	13	6	27	19	19	6
FBgn0000577	FBtr0088095,FBtr0088096	en	10	5	8	13	10	13	5	13	9	17	11	15	6	10
FBgn0000578	FBtr0086582,FBtr0086583,FBtr0086584,FBtr0100174,FBtr0100176,FBtr0114623,FBtr0340450	ena	641	453	776	331	848	579	651	583	687	699	1237	725	488	476
FBgn0000579	FBtr0077905,FBtr0077906,FBtr0077907,FBtr0077908,FBtr0077909,FBtr0302115	Eno	6604	5500	10088	5485	7870	7014	7500	6723	8044	8125	12559	7654	9081	6779
FBgn0000581	FBtr0088139,FBtr0088140,FBtr0330621,FBtr0330622,FBtr0330623	E(Pc)	2188	1511	2486	1094	3390	1842	2939	2737	2284	2331	4398	2358	1638	1787
FBgn0000588	FBtr0080325	esc	327	317	513	210	528	334	489	429	437	414	576	347	358	304
FBgn0000591	FBtr0084961	E(spl)m8-HLH	0	0	3	1	0	8	2	8	1	4	0	10	0	5
FBgn0000592	FBtr0076003,FBtr0333383	Est-6	537	252	1069	400	612	316	890	926	439	294	1677	454	1133	456
FBgn0000594	FBtr0076004	Est-P	1	5	6	12	1	6	5	7	0	4	5	4	7	6
FBgn0000606	FBtr0088390	eve	0	1	1	0	0	0	1	0	1	2	6	1	1	1
FBgn0000611	FBtr0074135,FBtr0074137,FBtr0333322,FBtr0333323	exd	1334	939	1797	885	1463	1050	1416	1214	1415	1460	2389	1254	1407	1026
FBgn0000615	FBtr0086242,FBtr0086243,FBtr0086244,FBtr0302285	exu	3216	2185	3725	1413	4302	2557	3121	2200	2520	2394	4661	2588	2672	2033
FBgn0000617	FBtr0074463	e(y)1	209	225	371	239	341	260	260	292	282	295	425	257	293	227
FBgn0000618	FBtr0073540	e(y)2	115	99	167	107	153	118	94	116	118	140	159	117	150	108
FBgn0000625	FBtr0075979,FBtr0100170,FBtr0339921	eyg	8	4	13	15	16	8	14	14	13	10	19	10	15	8
FBgn0000629	FBtr0076279,FBtr0273338,FBtr0334067	E(z)	613	478	669	353	781	548	659	557	581	660	1030	603	573	534
FBgn0000633	FBtr0087625,FBtr0339940	fas	26	17	46	17	38	41	32	36	38	51	70	36	25	37
FBgn0000635	FBtr0070665,FBtr0070666,FBtr0070667,FBtr0336882,FBtr0336884,FBtr0343523,FBtr0343524	Fas2	316	204	615	236	400	289	493	407	462	399	898	289	402	278
FBgn0000636	FBtr0081051,FBtr0081052,FBtr0112804,FBtr0112805,FBtr0301391,FBtr0340580,FBtr0344782	Fas3	223	194	485	293	413	615	344	326	366	449	675	442	446	368
FBgn0000639	FBtr0075749,FBtr0075750,FBtr0339515	Fbp1	0	0	128	33	0	0	6	4	0	12	1	1	1	16
FBgn0000640	FBtr0079808,FBtr0343428,FBtr0343429	Fbp2	0	1	2	1	1	1	0	1	2	0	6	0	0	1
FBgn0000644	FBtr0070542	Fcp3C	122	48	332	9	482	46	221	6	270	16	114	9	218	198
FBgn0000658	FBtr0086754	fj	9	13	45	23	11	26	14	56	26	31	32	38	8	27
FBgn0000659	FBtr0085321,FBtr0300259,FBtr0330333,FBtr0345227,FBtr0346765	fkh	103	42	149	60	106	83	128	157	129	120	326	146	136	83
FBgn0000662	FBtr0087647,FBtr0087648,FBtr0304696,FBtr0304697	fl(2)d	802	646	942	478	986	632	899	840	819	804	1510	863	900	747
FBgn0000667	FBtr0070343,FBtr0070344,FBtr0070345,FBtr0303048,FBtr0310657,FBtr0310658,FBtr0310659,FBtr0333801,FBtr0333802	Actn	1471.58	1185.15	2236.64	1027.35	1900.6	1228.88	1840.83	1709.71	1505.74	1592.39	3558.94	1642.92	1847.17	1475.61
FBgn0000709	FBtr0077192	fliI	864	619	963	409	1157	725	888	870	806	823	1622	867	822	683
FBgn0000711	FBtr0071446,FBtr0071447,FBtr0333305	flw	637	483	807	503	757	530	760	677	613	652	1412	694	747	660
FBgn0000715	FBtr0088383	FMRFa	39	29	73	53	48	44	25	22	36	60	96	54	72	57
FBgn0000719	FBtr0077342,FBtr0100538,FBtr0333179,FBtr0333180,FBtr0333181,FBtr0333182	fog	821	535	877	357	1031	578	898	838	631	649	1231	635	557	586
FBgn0000721	FBtr0089304,FBtr0089306,FBtr0089307,FBtr0089308,FBtr0089309,FBtr0089310,FBtr0089312,FBtr0100363,FBtr0301399	for	2549	1776	3478	1444	3740	2326	3573	3018	2968	2935	6031	3008	2184	2105
FBgn0000723	FBtr0082051,FBtr0082052,FBtr0082053,FBtr0082054,FBtr0333295,FBtr0333296	FER	197	115	341	222	249	281	254	361	211	299	601	307	337	331
FBgn0000808	FBtr0332308,FBtr0332309,FBtr0332310	gd	57	54	80	42	93	63	80	63	70	77	106	54	66	50
FBgn0000810	FBtr0070396	fs(1)K10	445	321	614	293	619	349	642	494	506	476	926	476	554	432
FBgn0000826	FBtr0070234	png	390	396	602	388	596	475	504	472	512	505	675	545	440	444
FBgn0000927	FBtr0070485	fs(1)Ya	1805	1866	1767	1128	2754	2148	2051	1904	1950	2013	3405	2235	1745	1676
FBgn0000928	FBtr0070484	fs(1)Yb	22	17	30	15	44	15	42	31	20	15	50	14	33	12
FBgn0000964	FBtr0301669,FBtr0329891	tj	424	258	704	302	614	169	598	424	420	293	967	272	705	293
FBgn0000996	FBtr0087387,FBtr0339999	dup	1796	1430	1986	1014	2319	1480	1939	1744	1679	1837	2756	1752	1511	1419
FBgn0001075	FBtr0077478	ft	6	4	49	20	16	53	19	57	39	46	25	56	4	40
FBgn0001077	FBtr0081625	ftz	0	0	1	0	0	1	2	2	3	1	11	4	0	2
FBgn0001078	FBtr0075086,FBtr0075087,FBtr0304627,FBtr0347045	ftz-f1	1875.84	1232	1964	853.31	2247.88	1171	2185	1862	1887	1592.52	3205.26	1592	1739.04	1451
FBgn0001079	FBtr0074602	fu	298	230	394	178	449	329	369	290	324	310	520	323	305	254
FBgn0001083	FBtr0073580,FBtr0112806,FBtr0342733	fw	10	11	23	17	19	8	32	22	14	25	65	12	23	18
FBgn0001084	FBtr0079712,FBtr0331992	fy	106	92	176	80	134	116	176	154	100	116	132	95	103	70
FBgn0001085	FBtr0075743,FBtr0330102	fz	718	509	841	370	908	557	797	686	765	707	1175	706	621	575
FBgn0001086	FBtr0080833	fzy	1079	993	1175	617	1397	1119	1147	998	997	1087	1654	1143	985	907
FBgn0001087	FBtr0073842,FBtr0331709,FBtr0331710	g	966	725	1099	479	1326	773	1077	966	919	1013	1744	965	818	798
FBgn0001089	FBtr0079230,FBtr0332603	Gal	167	83	363	148	220	108	227	156	285	349	683	231	429	200
FBgn0001090	FBtr0074656,FBtr0074657,FBtr0074658,FBtr0074659	bnb	223	88	501	152	283	263	181	232	292	316	790	308	308	201
FBgn0001091	FBtr0088903,FBtr0100479	Gapdh1	6462	4420	9544	4649	6936	6188	6455	6429.48	6747.39	5739	12955	6037	8704	5558
FBgn0001092	FBtr0074112,FBtr0332618	Gapdh2	8066	6558	11609	5750	10296	7967	9429	7444.52	8856.61	8475	15033	9105	9467	6827
FBgn0001098	FBtr0089496,FBtr0089497,FBtr0089498,FBtr0335205	Gdh	1886	1612	3401	1583	2895	2000	2714	2196	2405	2328	5227	2564	2825	2078
FBgn0001099	FBtr0091757,FBtr0334082,FBtr0346516	gdl	144.6	116.03	161	113.81	201	155	221.7	200	181	143.69	252.28	140	126.58	139
FBgn0001104	FBtr0076934	Galphai	1370	1116	1518	852	1887	1434	1405	1340	1521	1654	2146	1345	1358	1184
FBgn0001105	FBtr0074106,FBtr0074107,FBtr0074108,FBtr0074110,FBtr0074111,FBtr0331597,FBtr0346794	Gbeta13F	3427	2573	3845	2240	3736	2602	3310	2885	2836	2798	5825	3300	3676	2766
FBgn0001108	FBtr0075756	Gl	1582	1168	1603	702	2199	1405	1468	1383	1314	1246	3059	1664	1191	1120
FBgn0001112	FBtr0081596	Gld	28	12	84	66	21	35	35	41	53	91	58	26	52	37
FBgn0001114	FBtr0079727,FBtr0307091	Glt	832	665	1687	709	1260	621	1430	1646	1304	1330	3076	988	1519	919
FBgn0001120	FBtr0075697	gnu	1480	1315	1859	1084	2096	1414	1610	1380	1665	1731	2123	1549	1571	1401
FBgn0001122	FBtr0088264,FBtr0088265,FBtr0088266,FBtr0088267,FBtr0088268,FBtr0088269,FBtr0088270,FBtr0088271,FBtr0088272,FBtr0333064	Galphao	666	451	682	353	752	429	656	587	630	682	977	539	561	453
FBgn0001123	FBtr0072142,FBtr0072143,FBtr0072144,FBtr0301411,FBtr0343279	Galphas	221	202	402	233	237	202	289	264	246	280	598	285	345	252
FBgn0001124	FBtr0087231,FBtr0087232	Got1	1246	1006	2033	917	1667	1437	1690	1497	1362	1377	2709	1416	1719	1208
FBgn0001125	FBtr0077867,FBtr0077868	Got2	2288	2379	3470	1912	3593	4033	3829	4049	2601	2963	4539	2967	2361	1851
FBgn0001128	FBtr0079146,FBtr0079147,FBtr0079148,FBtr0333228,FBtr0333229,FBtr0333230	Gpdh	3673	1768	6913	2399	4522	2437	4080	3316	4582	2842	7662	2396	4502	2080
FBgn0001133	FBtr0071548	grau	277	265	346	200	399	328	366	327	353	336	561	354	320	282
FBgn0001134	FBtr0075139	Grd	6	3	5	0	3	1	3	2	2	4	9	5	5	2
FBgn0001137	FBtr0079708	grk	169	141	234	132	232	160	227	201	142	157	295	184	195	165
FBgn0001138	FBtr0081808,FBtr0300040,FBtr0330188	grn	11	6	27	14	10	16	11	20	20	26	24	16	12	13
FBgn0001139	FBtr0084962,FBtr0084963,FBtr0084964,FBtr0084965,FBtr0084966,FBtr0302951,FBtr0302952,FBtr0305047,FBtr0337057,FBtr0339900	gro	2265	1776	2629	1444	2777	1797	2360	2125	2235	2365	3308	1907	1849	1548
FBgn0001142	FBtr0078114,FBtr0078115,FBtr0300568	Gs1	4944	4003	6542	3561	6233	5366	4702	5029	2677	2750	9319	6078	2732	2430
FBgn0001145	FBtr0073494,FBtr0073495,FBtr0073496,FBtr0343561,FBtr0343562,FBtr0343563	Gs2	814	242	2382	814	635	343	1148	964	920	598	1785	417	1247	469
FBgn0001147	FBtr0072461	gsb-n	1	0	4	2	0	6	2	5	2	3	1	6	1	4
FBgn0001148	FBtr0072444	gsb	0	0	7	2	0	0	0	7	1	7	1	6	0	5
FBgn0001149	FBtr0082607,FBtr0100410	GstD1	5126	11467	7346	13943	6999	15746	5377	6138	5125	11358	8233	14900	6836	13930
FBgn0001150	FBtr0070460	gt	9	4	15	3	3	9	7	8	6	9	37	21	14	12
FBgn0001168	FBtr0076569,FBtr0100153	h	295	447	338	485	289	561	301	392	344	628	654	456	451	437
FBgn0001169	FBtr0083914,FBtr0083915,FBtr0083916,FBtr0083917	H	953	720	993	442	1287	800	1065	966	945	928	1649	985	724	769
FBgn0001170	FBtr0079227	H2.0	0	2	5	5	1	0	5	3	2	2	7	8	3	4
FBgn0001174	FBtr0114554	halo	0	0	0	0	0	1	0	1	0	12	65	4	16	0
FBgn0001179	FBtr0076253,FBtr0114599	hay	368	305	449	224	555	350	428	395	407	395	741	402	326	298
FBgn0001180	FBtr0081950,FBtr0081951	hb	688	476	630	194	749	398	712	618	409	456	650	351	354	344
FBgn0001185	FBtr0080883,FBtr0335138	her	252	170	287	193	390	228	279	304	292	328	468	263	283	193
FBgn0001186	FBtr0071361,FBtr0071362,FBtr0333335	Hex-A	2465	1824	2985	1825	3034	2278	2903	2827	2270	2220	4921	2393	3497	2437
FBgn0001187	FBtr0087399	Hex-C	536	136	659	238	625	308	943	828	644	316	1636	531	697	203
FBgn0001189	FBtr0070270,FBtr0333115	hfw	307	233	425	211	413	318	391	370	347	440	708	380	326	284
FBgn0001197	FBtr0085062,FBtr0334311	His2Av	3354	3495	3996	2238	4692	3384	3831	3481	3523	3628	5086	3450	3704	3081
FBgn0001202	FBtr0081180	hk	551	365	593	344	585	463	552	472	446	465	939	507	549	419
FBgn0001206	FBtr0071511	Hmr	491	356	470	208	549	338	490	501	415	481	803	455	328	332
FBgn0001208	FBtr0076811,FBtr0100225,FBtr0334645,FBtr0334646	Hn	555	183	800	323	424	454	720	714	451	441	1167	682	922	741
FBgn0001215	FBtr0085298,FBtr0085299,FBtr0085300,FBtr0085301,FBtr0085302,FBtr0085303	Hrb98DE	3907	2815	4404	2099	5317	3053	4804	4743	3884	3735	5590	2926	3677	3184
FBgn0001216	FBtr0075761,FBtr0075762,FBtr0075763	Hsc70-1	239	138	397	197	227	237	239	266	301	246	550	237	316	201
FBgn0001217	FBtr0082707	Hsc70-2	11	9	14	10	12	17	9	9	9	7	21	12	149	107
FBgn0001218	FBtr0073608,FBtr0073609,FBtr0073610,FBtr0073611,FBtr0345166	Hsc70-3	7481	8068	9444	8696	11701	11496	8705	8500	7786	11944	15546	11506	8255	10623
FBgn0001220	FBtr0087568,FBtr0339969	Hsc70-5	3467	2988	4312	2534	5319	3497	3834	3329	3214	3510	6946	4023	3462	3069
FBgn0001222	FBtr0086782,FBtr0110964,FBtr0110965,FBtr0110966	Hsf	1415	987	1573	803	1639	1217	1384	1273	1344	1488	2213	1370	1125	1146
FBgn0001223	FBtr0100558,FBtr0100559	Hsp22	245.88	2946.29	245.3	6170.75	227.29	4460.77	404.45	1018.31	239	5678.02	842.59	3660.64	415.1	4578.53
FBgn0001224	FBtr0076453,FBtr0309504	Hsp23	84	3437	135	6442	86	5934	90	438	89	6269	132	4115	70	5884
FBgn0001225	FBtr0076496,FBtr0346539	Hsp26	5690	7905	6748	9083	6770	9384	5350	5180	5064	10464	7582	8990	5374	10362
FBgn0001226	FBtr0076454,FBtr0346541	Hsp27	6621	7270	8286	8651	7299	7977	6835	6471	7167	9611	9762	8556	4063	5264
FBgn0001227	FBtr0076495	Hsp67Ba	15	29	40	38	26	25	31	26	28	38	50	23	17	24
FBgn0001228	FBtr0100653,FBtr0100655,FBtr0303473,FBtr0303474	Hsp67Bb	22.12	55.71	28.7	149.25	18.71	97.23	28.55	39.69	18	135.98	49.41	64.36	26.9	109.47
FBgn0001229	FBtr0076497	Hsp67Bc	12	93	17	103	9	169	16	32	10	120	24	52	18	74
FBgn0001230	FBtr0084589	Hsp68	70	2848	123	7135	140	5252	122	404	89	6210	232	3296	105	4185
FBgn0001233	FBtr0073040,FBtr0332873	Hsp83	26794	24637	30943	23154	36110	27389	29700	25369	26490	31539	51053	31488	26047	27473
FBgn0001234	FBtr0084057,FBtr0084058,FBtr0084059,FBtr0309958,FBtr0332373,FBtr0334316,FBtr0346801	Hsromega	668	2926	1132	6709	733.01	3952	986	1409	856	7415	1724	5144	1177.01	6072
FBgn0001235	FBtr0082255,FBtr0082256,FBtr0100454,FBtr0100455,FBtr0344145	hth	507	305	681	404	535	457	601	595	642	626	1168	544	800	517
FBgn0001247	FBtr0273273	Ide	780	532	876	413	924	595	799	711	770	793	1525	815	801	640
FBgn0001248	FBtr0076667,FBtr0076668,FBtr0076669,FBtr0076670,FBtr0076671,FBtr0076673,FBtr0114548,FBtr0114549,FBtr0333058	Idh	3080	2883	4792	3035	4110	3588	4016	3598	3977	4803	7180	4789	4226	3826
FBgn0001250	FBtr0074357,FBtr0301352,FBtr0301353,FBtr0301354	if	346	230	537	260	391	246	454	410	372	373	1057	448	456	308
FBgn0001253	FBtr0076606,FBtr0076607,FBtr0333057	ImpE1	1	2	19	22	5	6	22	19	20	78	35	8	5	3
FBgn0001254	FBtr0073141	ImpE2	0	0	13	74	0	7	4	9	50	157	37	0	0	1
FBgn0001255	FBtr0310412	ImpE3	5	9	7	4	12	13	7	6	5	9	6	11	8	7
FBgn0001256	FBtr0075842,FBtr0075843,FBtr0301405	ImpL1	1	3	14	55	0	3	3	3	18	83	17	5	0	2
FBgn0001257	FBtr0073248,FBtr0073249,FBtr0073250,FBtr0333569	ImpL2	519	693	994	1019	928	915	679	603	643	1415	1164	1104	646	717
FBgn0001258	FBtr0077008,FBtr0332065,FBtr0332066,FBtr0332067	ImpL3	89	307	121	452	154	400	157	174	132	392	214	423	251	329
FBgn0001259	FBtr0078183	in	7	6	16	7	13	15	2	9	9	10	21	10	12	10
FBgn0001263	FBtr0071909,FBtr0305132	inaD	178	143	370	209	228	221	198	262	249	250	586	261	346	247
FBgn0001269	FBtr0088068,FBtr0088069,FBtr0345673	inv	9	4	14	9	7	22	14	20	10	19	26	11	10	14
FBgn0001276	FBtr0088154	ix	86	95	113	87	134	84	89	107	105	141	128	107	128	94
FBgn0001280	FBtr0085595,FBtr0085596,FBtr0085597	janA	602	515	730	505	748	549	601	482	604	576	1048	674	708	509
FBgn0001281	FBtr0085598	janB	0	0	1	0	1	0	0	0	1	1	1	0	0	0
FBgn0001285	FBtr0088704,FBtr0345661	Jon44E	97	75	117	48	166	84	42	45	85	73	208	43	49	13
FBgn0001291	FBtr0088410,FBtr0088411,FBtr0330606	Jra	431	523	528	509	559	715	414	447	427	642	772	633	499	517
FBgn0001296	FBtr0082666,FBtr0302563	kar	366	278	692	261	737	381	671	492	525	472	881	389	579	422
FBgn0001297	FBtr0099988,FBtr0099989,FBtr0099990,FBtr0290076,FBtr0339165	kay	889	1046	1327	1318	914	1507	996	1075	856	1515	2289	1714	1146	1326
FBgn0001301	FBtr0081042,FBtr0081043	kel	587	359	742	313	745	486	711	530	570	639	1125	591	481	460
FBgn0001308	FBtr0087184	Khc	2076	1800	2579	1577	2855	2127	2405	2270	2201	2288	4266	2574	1949	1894
FBgn0001311	FBtr0078798,FBtr0078800,FBtr0301398	kkv	16	11	19	5	5	26	25	22	19	42	57	14	6	10
FBgn0001313	FBtr0346722	kl-2	0	0	0	0	0	0	0	0	0	0	0	0	0	0
FBgn0001316	FBtr0072565,FBtr0110818,FBtr0112807,FBtr0112808,FBtr0333850,FBtr0333851,FBtr0333852,FBtr0343526,FBtr0343527	klar	2473	1763	3222	1380	3364	1771	3128	3014	2597	2710	5198.17	2655	2309	2223
FBgn0001319	FBtr0087465,FBtr0112809,FBtr0112810,FBtr0301400,FBtr0329882	kn	9	6	9	3	10	13	15	10	3	11	19	7	7	11
FBgn0001320	FBtr0078283,FBtr0344836	kni	23	8	29	11	23	18	39	21	28	29	57	22	43	18
FBgn0001321	FBtr0082194	knk	19	20	20	15	40	27	18	20	31	37	61	46	29	27
FBgn0001323	FBtr0078212,FBtr0346815	knrl	28	22	61	35	32	31	48	56	53	58	106	45	65	35
FBgn0001324	FBtr0074884,FBtr0304716	kto	513	320	595	271	794	444	686	652	656	588	1169	649	392	462
FBgn0001325	FBtr0072449,FBtr0333162	Kr	3	3	5	6	9	6	7	9	7	15	31	13	6	9
FBgn0001330	FBtr0070419,FBtr0342769	kz	475	329	509	220	647	388	485	448	422	468	847	431	444	353
FBgn0001332	FBtr0087492	L	1067	812	1332	653	1389	994	1252	1069	930	996	1938	1082	1096	1091
FBgn0001341	FBtr0070119	l(1)1Bi	638	446	741	280	1033	376	782	625	589	519	1248	410	610	326
FBgn0001404	FBtr0070439,FBtr0070440,FBtr0340091	egh	1068	745	1336	637	1402	930	1251	1153	1073	1190	2239	1191	1229	1108
FBgn0001491	FBtr0073460	l(1)10Bb	303	237	334	216	366	308	303	257	300	330	448	284	300	224
FBgn0001565	FBtr0077221,FBtr0343853	Hlc	1448	1145	1933	1105	1840	1465	1634	1309	1389	1561	2798	1605	1716	1354
FBgn0001612	FBtr0073841	Grip91	776	514	743	324	1009	548	858	681	610	640	1283	616	626	564
FBgn0001624	FBtr0073483,FBtr0073484,FBtr0073485,FBtr0073486,FBtr0073487,FBtr0073488,FBtr0073489,FBtr0073490,FBtr0073491,FBtr0073492,FBtr0112812,FBtr0112813,FBtr0301288,FBtr0301289,FBtr0302114,FBtr0308088,FBtr0308089,FBtr0330390,FBtr0333261,FBtr0333262,FBtr0333263	dlg1	1282	896	1362	692	1684	905	1418	1249	1040	1141	2584	1202	1310	1069
FBgn0001941	FBtr0079179,FBtr0332599	ifc	1147	913	1193	804	1301	1164	1094	1044	1098	1280	1645	1190	1201	1020
FBgn0001942	FBtr0079175,FBtr0079176,FBtr0079177,FBtr0079178,FBtr0307068,FBtr0331201	eIF-4a	11764	10136	19365	11176	16833	13289	15341	14066	13286	14388	26338	15659	16482	13241
FBgn0001961	FBtr0080569,FBtr0080570	Arpc1	673	699	894	703	1041	1175	752	824	771	982	1354	1176	875	903
FBgn0001965	FBtr0080541	Sos	705	504	761	389	1046	588	810	791	687	776	1396	769	536	569
FBgn0001967	FBtr0290243	NimC3	2	0	1	2	0	0	0	1	1	0	1	0	0	0
FBgn0001970	FBtr0080629	Pgant35A	309	287	369	275	338	296	311	275	340	385	535	353	249	286
FBgn0001974	FBtr0080696	l(2)35Bd	371	263	441	243	418	268	355	306	388	408	566	312	308	260
FBgn0001977	FBtr0080725	CIAPIN1	361	466	476	404	496	607	416	438	473	611	710	632	426	500
FBgn0001978	FBtr0080705,FBtr0080706,FBtr0332473,FBtr0332474	stc	2051	1604	2205	1137	2844	1871	2419	2185	1956	2124	3697	2206	2010	1793
FBgn0001981	FBtr0080734	esg	9	9	24	13	17	18	15	18	16	32	46	29	11	18
FBgn0001983	FBtr0080740	wor	0	0	10	4	4	1	4	11	10	3	0	17	0	9
FBgn0001986	FBtr0080760	l(2)35Df	637	483	828	349	985	550	703	653	716	663	1294	657	628	498
FBgn0001987	FBtr0080765,FBtr0080767,FBtr0080768,FBtr0080769,FBtr0343721	Gli	110	138	263	223	278	278	199	230	190	269	580	361	140	215
FBgn0001989	FBtr0080771,FBtr0343722	l(2)35Di	665	558	1149	696	880	831	696	733	829	751	1566	868	1154	706
FBgn0001990	FBtr0080764,FBtr0331282	wek	281	236	403	177	376	257	341	312	324	348	513	298	273	246
FBgn0001991	FBtr0090003,FBtr0090004,FBtr0090005,FBtr0090006,FBtr0332020,FBtr0332021,FBtr0332022,FBtr0332023,FBtr0332024,FBtr0332025	Ca-alpha1D	158	104	236	129	176	96	211	199	161	230	486	166	230	158
FBgn0001992	FBtr0080828,FBtr0343812	Cyp303a1	1	0	1	0	2	2	1	0	3	2	3	0	1	1
FBgn0001994	FBtr0080854,FBtr0343814	crp	1517	1106	1659	821	2037	1217	1811	1525	1445	1396	2726	1465	1522	1400
FBgn0001995	FBtr0080843	mRpL4	359	387	450	245	495	372	468	336	389	402	675	414	392	283
FBgn0002021	FBtr0081177	l(2)37Bb	364	324	475	216	609	387	438	381	338	320	692	379	427	311
FBgn0002022	FBtr0081143	Catsup	491	426	622	326	778	477	588	534	531	574	1128	588	636	497
FBgn0002023	FBtr0081169,FBtr0081170,FBtr0309832,FBtr0309833,FBtr0309834,FBtr0309835,FBtr0329940	Lim3	11	13	32	13	12	19	22	21	20	16	32	26	30	14
FBgn0002031	FBtr0081164,FBtr0081165,FBtr0346428	l(2)37Cc	1916	1866	2608	1540	2866	2116	2243	1883	1995	2060	3375	2048	2453	1824
FBgn0002036	FBtr0081155	CG10561	168	124	219	124	214	198	159	156	167	187	304	185	194	126
FBgn0002044	FBtr0081244,FBtr0081245,FBtr0331325,FBtr0331326	swm	1659	1326	2112	976	2520	1564	2111	1855	1831	1796	3349	1723	1636	1536
FBgn0002069	FBtr0087784,FBtr0332882,FBtr0339391	Aats-asp	1590.33	1880	2066	1872	2049	2183	1811.61	1783	1431	2240	2990.66	2710.73	1851.05	2123
FBgn0002121	FBtr0078166,FBtr0078167,FBtr0078168,FBtr0078169,FBtr0078170,FBtr0078171,FBtr0306589,FBtr0306590,FBtr0306591,FBtr0306592,FBtr0330655	l(2)gl	2940	1822	2282	1197	2975	2077	2755	2502	2428	2693	4690	2608	2065	1798
FBgn0002174	FBtr0089503,FBtr0089504,FBtr0089505,FBtr0306253,FBtr0344995	l(2)tid	559	571	840	487	886	678	742	651	708	665	1152	658	762	504
FBgn0002183	FBtr0072864,FBtr0072865	dre4	2415	1796	2889	1393	3493	2128	2695	2344	2317	2284	4564	2426	1997	1959
FBgn0002283	FBtr0075311,FBtr0307336	l(3)73Ah	572	526	695	439	780	542	628	520	571	573	850	581	598	510
FBgn0002284	FBtr0075360	Prosbeta6	1160	1213	1650	1106	1337	1262	1331	1067	1269	1660	2035	1588	1398	1237
FBgn0002306	FBtr0081570,FBtr0081571,FBtr0334884,FBtr0334885	sas	66	47	111	63	65	77	82	69	70	106	258	91	93	75
FBgn0002354	FBtr0082703	l(3)87Df	106	88	133	70	114	122	111	97	112	99	127	88	148	96
FBgn0002413	FBtr0085742,FBtr0085743,FBtr0085744,FBtr0334548	dco	3157	2456	3805	1917	4567	2812	3619	3376	3429	3501	5395	3170	2697	2585
FBgn0002431	FBtr0082090,FBtr0339599	hyd	2281	1419	2437	1043	2686	1524	2593	2196	2258	2229	4020	2049	1773	1657
FBgn0002440	FBtr0077062,FBtr0346811,FBtr0346812	l(3)mbn	3	0	0	0	0	0	0	0	0	1	0	0	0	0
FBgn0002441	FBtr0085175	l(3)mbt	992	793	1124	598	1649	1055	1337	1260	1041	1050	2087	1213	802	857
FBgn0002466	FBtr0075970,FBtr0332643	sti	880	545	829	356	1168	531	858	905.97	786	749	1174	632.91	607	637.87
FBgn0002521	FBtr0089204,FBtr0089205	pho	1102	754	1095	571	1246	817	1084	860	911	1049	1673	964	866	771
FBgn0002522	FBtr0081696,FBtr0308035	lab	14	5	20	9	12	6	12	13	15	6	40	14	17	9
FBgn0002524	FBtr0080738,FBtr0343735	lace	983	742	1041	559	1390	943	1061	936	919	992	1576	992	769	806
FBgn0002525	FBtr0079100,FBtr0307058,FBtr0307059,FBtr0346460	Lam	1491	1153	1792	801	2302	1239	1717	1648	1627	1651	2744	1545	1428	1317
FBgn0002526	FBtr0077014	LanA	771	410	1373	467	1057	368	1111	909	939	700	2011	563	958	494
FBgn0002531	FBtr0088763,FBtr0333557	Lcp1	0	0	1	0	2	1	0	0	0	0	15	4	7	0
FBgn0002533	FBtr0088761,FBtr0333556	Lcp2	0	0	0	0	2	0	1	0	0	0	0	1	0	0
FBgn0002534	FBtr0088743,FBtr0333554	Lcp3	0	1	6	4	0	0	0	1	2	1	2	0	1	1
FBgn0002535	FBtr0088744,FBtr0333555	Lcp4	1	2	0	0	0	0	0	0	0	0	0	0	0	0
FBgn0002542	FBtr0081758	lds	1517	1092	1639	753	2082	1236	1645	1394	1432	1424	2642	1489	1260	1106
FBgn0002543	FBtr0077941,FBtr0329985	lea	26.33	17.8	86.6	58.46	57.15	62.82	56.03	122.58	74.56	107.4	136.72	126.39	30.26	86.12
FBgn0002552	FBtr0088651	lin	573	402	665	300	807	487	696	619	589	655	1117	713	532	480
FBgn0002561	FBtr0070074	l(1)sc	0	0	4	7	0	0	0	11	2	4	6	8	0	5
FBgn0002562	FBtr0073651	Lsp1alpha	0	0	1	0	0	0	0	1	0	0	1	0	0	0
FBgn0002563	FBtr0078025,FBtr0345738	Lsp1beta	1	1	4	2	1	0	4	1	66	7	932	4	9	4
FBgn0002564	FBtr0072463	Lsp1gamma	0	0	3	4	9	6	0	4	11	6	1	0	0	3
FBgn0002565	FBtr0089324,FBtr0345352	Lsp2	7	50	218	80	51	35	421	237	211	273	4739	173	43	297
FBgn0002566	FBtr0111123,FBtr0111125,FBtr0333519,FBtr0344082	lt	699	481	755	379	787	501	670	609	613	617	1224	634	606	509
FBgn0002567	FBtr0089931,FBtr0089932,FBtr0089933,FBtr0089934,FBtr0339369,FBtr0346635,FBtr0346636	ltd	1031	747	1617	707	1335	800	1651	1230	1315	1246	2576	1282	1346	1101
FBgn0002569	FBtr0088747	Mal-A2	151	130	132	140	139	202	228	386	131	241	352	275	207	241
FBgn0002570	FBtr0088759	Mal-A1	2671	1368	1982	1121	2084	2515	4264	6193	1971	2029	5823	3960	2676	3837
FBgn0002571	FBtr0088758	Mal-A3	54	89	69	82	57	42	101	252	53	91	208	107	157	46
FBgn0002573	FBtr0075862	sens	5	0	12	6	1	6	8	10	7	2	11	11	2	9
FBgn0002576	FBtr0071320,FBtr0112814	lz	6	2	10	4	4	1	3	8	7	5	7	2	10	5
FBgn0002577	FBtr0073555	m	3	7	13.81	46	6.58	7	8	12	14	50	17	7	2	6
FBgn0002578	FBtr0084957,FBtr0310083	Kaz-m1	104	91	226	154	124	72	76	76	109.8	184	340	169	166	92
FBgn0002579	FBtr0070155,FBtr0070156,FBtr0070157,FBtr0070158,FBtr0345321	RpL36	7697	8302	12503	10873	10482	11225	8651	8761	8777	9650	13977	10291	13854	9540
FBgn0002590	FBtr0074406,FBtr0343292,FBtr0343293,FBtr0345132	RpS5a	4362	4484	9194	6546	7077	6605	5854	5257	6132	6905	10426	6367	8761	5932
FBgn0002592	FBtr0084981	E(spl)m2-BFM	3	3	11	4	2	6	2	5	11	9	5	10	2	2
FBgn0002593	FBtr0078056,FBtr0331932	RpLP1	9156	10137	17287	13141	13638	13666	10920	9573	11350	13176	17284	12650	17113	11893
FBgn0002607	FBtr0072405,FBtr0072406	RpL19	13097	14423	22002	16851	20166	20402	16139	14946	16160	17854	24219	17663	22190	15547
FBgn0002609	FBtr0084958	E(spl)m3-HLH	37	34	87	74	84	67	50	70	70	67	109	64	54	52
FBgn0002622	FBtr0084410,FBtr0346349	RpS3	8906	9594	16432	11505	14528	12831	11435	10103	11319	11804	17527	11868	15575	10974
FBgn0002626	FBtr0085592,FBtr0085593,FBtr0085594,FBtr0114555	RpL32	4998	5879	9950	7343	8415	8173	6457	6139	6621	7433	11358	7750	10235	6954
FBgn0002629	FBtr0084980	E(spl)m4-BFM	0	0	9	7	1	10	1	10	2	6	3	12	6	15
FBgn0002631	FBtr0084979	E(spl)m5-HLH	0	0	4	8	1	1	0	13	0	6	0	8	0	8
FBgn0002632	FBtr0084959	E(spl)m6-BFM	0	0	6	2	1	3	2	4	0	7	4	2	1	0
FBgn0002633	FBtr0084960	E(spl)m7-HLH	2	1	15	9	6	9	1	19	14	17	5	17	2	23
FBgn0002638	FBtr0077074,FBtr0077075,FBtr0077076	Rcc1	3604	3104	4146	2318	4646	3571	3811	3464	3368	3398	5963	3438	3721	2923
FBgn0002641	FBtr0077306,FBtr0344987	mal	442	528	443	338	577	600	404	409	385	630	715	807	369	534
FBgn0002643	FBtr0087596,FBtr0087597,FBtr0087598,FBtr0339956	mam	558	399	696	366	748	474	663	706	447	534	1108	586	510	479
FBgn0002645	FBtr0085875,FBtr0085876,FBtr0334299	Map205	485	349	2296	990	2763	1609	561	633	2034	2092	1473	796	1928	1745
FBgn0002673	FBtr0080855,FBtr0331444,FBtr0331445,FBtr0331446	twe	940	718	894	504	1219	832	964	744	870	968	1439	896	713	706
FBgn0002707	FBtr0070656,FBtr0343574	mei-9	411.56	306.98	497.86	209.87	510.68	362	428.9	367	413.97	405.95	686.56	400.87	320.97	290.96
FBgn0002709	FBtr0100639,FBtr0100640,FBtr0299823,FBtr0303847	mei-218	247.31	167.66	284.71	111.29	398.15	213.61	280.56	247.03	273.35	274.1	431.04	282.27	216.69	186.52
FBgn0002715	FBtr0071761,FBtr0342979	mei-S332	267	198	249	167	323	235	285	231	234	258	356	241	222	221
FBgn0002716	FBtr0086461	mei-W68	19.6	18.46	43.38	18.5	36.69	36.14	14.8	8.56	16.03	42.87	17.92	22.17	10.46	18.29
FBgn0002719	FBtr0082660,FBtr0082661,FBtr0330025	Men	2106	1576	3834	2171	2587	2517	2949	3000	3595	3451	8781	3850	2942	2424
FBgn0002723	FBtr0073521,FBtr0343585	Met	217	159	247	138	220	176	265	255	182	235	124	67	240	241
FBgn0002732	FBtr0084956	E(spl)malpha-BFM	2	4	13	15	5	22	6	6	6	11	14	14	3	15
FBgn0002733	FBtr0084982	E(spl)mbeta-HLH	31	42	49	75	63	95	40	46	38	85	68	75	48	66
FBgn0002734	FBtr0084954	E(spl)mdelta-HLH	0	0	2	8	5	3	1	7	8	6	0	5	0	6
FBgn0002735	FBtr0084955	E(spl)mgamma-HLH	0	1	19	7	6	17	7	15	13	13	1	11	0	10
FBgn0002736	FBtr0071569	mago	451	357	613	343	808	545	696	580	664	613	979	615	490	378
FBgn0002772	FBtr0085195,FBtr0085196,FBtr0344131	Mlc1	2115	1539	3314	1969	1626	1518	1808	1788	2147	1979	5223	1921	3501	1881
FBgn0002773	FBtr0089747	Mlc2	4147	3456	6569	3977	3200	2598	4005	3390	5017	4513	12215	3793	6563	3809
FBgn0002774	FBtr0086031,FBtr0100576	mle	472	293	651	249	692	393	549	504	472	524	1047	521	486	413
FBgn0002775	FBtr0076926	msl-3	535	464	554	321	637	459	560	508	493	534	848	539	465	417
FBgn0002778	FBtr0075626,FBtr0075627,FBtr0114529	mnd	910	668	1041	392	1226	693	953	700	834	618	1522	646	941	538
FBgn0002780	FBtr0085874,FBtr0310268	mod	8945	6362	8969	4604	11695	6908	8906	7657	7476	6960	14347	6541	7896	5860
FBgn0002783	FBtr0083238,FBtr0302550	mor	2194	1618	2650	1190	3421	2082	2653	2566	2567	2382	4320	2417	1815	1848
FBgn0002787	FBtr0072290,FBtr0330237,FBtr0332921	Rpn8	1784	1590	2012	1350	2235	2023	1801	1686	1793	2009	3213	2095	1774	1781
FBgn0002789	FBtr0087745,FBtr0345532	Mp20	1137	1350	2172	1674	1447	1188	1418	1105	1129	1406	2642	1258	2395	1475
FBgn0002791	FBtr0072156	mr	513	359	517	299	533	341	473	422	469	425	863	493	377	347
FBgn0002838	FBtr0085063	ms(3)K81	0	0	0	0	1	0	0	0	0	0	0	0	0	0
FBgn0002842	FBtr0078401	sa	0	0	0	0	0	0	0	0	0	0	0	0	0	0
FBgn0002855	FBtr0079155	Acp26Aa	0	2	0	3	0	0	1	0	0	0	0	0	0	0
FBgn0002856	FBtr0079156,FBtr0079157,FBtr0342618	Acp26Ab	0	0	0	0	0	0	0	0	0	0	0	0	0	0
FBgn0002862	FBtr0082884,FBtr0346062	Mst87F	0	0	0	0	0	1	0	0	0	0	0	1	1	0
FBgn0002863	FBtr0084561	Acp95EF	0	0	0	0	0	0	0	0	0	0	0	0	0	0
FBgn0002865	FBtr0085277	Mst98Ca	1	0	0	0	1	2	0	0	0	0	0	0	0	0
FBgn0002868	FBtr0082158,FBtr0334686	MtnA	3385	23575	28016	122091	3785	25350	8901	74550	6446	29419	6432	32961	7153	24845
FBgn0002869	FBtr0083890,FBtr0346152,FBtr0346153	MtnB	12	7740	100	15663	13	7935	6	5889	17	7146	36	10761	35	7498
FBgn0002872	FBtr0072856,FBtr0072857,FBtr0301465	mu2	947	631	1042	493	1287	756	1039	935	929	881	1752	948	786	757
FBgn0002873	FBtr0308325,FBtr0308326,FBtr0308327,FBtr0308328,FBtr0308329,FBtr0332621,FBtr0332622	mud	2118	1323	1942	862	2465	1302	2309	2275	1735	1682	3375	1734	1493	1458
FBgn0002878	FBtr0073817	mus101	524	372	464	200	636	331	431	415	350	328	688	368	342	316
FBgn0002887	FBtr0100473,FBtr0346117	mus201	470	302	523	232	672	330	523	467	495	412	797	409	346	363
FBgn0002891	FBtr0088831	mus205	414	252	388	155	465	261	440	380	334	368	671	370	322	274
FBgn0002899	FBtr0076689	mus301	635	398	604	272	647	365	582	565	612	586	897	516	417	387
FBgn0002901	FBtr0075122	mus304	342	238	319	156	394	271	317	256	264	312	503	302	278	233
FBgn0002905	FBtr0082662	mus308	304	186	296	132	343	164	288	278	290	287	493	265	246	198
FBgn0002906	FBtr0082434	Blm	699	437	706	315	900	544	796	692	706	663	1180	649	511	549
FBgn0002909	FBtr0076839,FBtr0299690,FBtr0344453	mus312	274.25	189.67	319.23	148.24	357.77	180.62	294.15	251.31	284.31	287.16	522.49	224.43	199.7	173.38
FBgn0002914	FBtr0074169,FBtr0074170,FBtr0074171,FBtr0074173	Myb	1307	943	1682	746	1731	1131	1556	1310	1349	1395	2383	1267	1178	1124
FBgn0002917	FBtr0344822,FBtr0344823	na	77	64	116	47	81	62	112	121	76	103	213	76	95	101
FBgn0002921	FBtr0089509,FBtr0089510,FBtr0089511,FBtr0089512,FBtr0089513,FBtr0089514,FBtr0089515,FBtr0089516,FBtr0300191,FBtr0333324,FBtr0333325	Atpalpha	5917	3815	8638	3770	7677	4449	7823	7159	7161	6656	14976	6620	6470	5134
FBgn0002922	FBtr0084472,FBtr0301445	nau	8	4	18	6	3	8	9	9	8	6	15	7	9	5
FBgn0002924	FBtr0085534,FBtr0344976	ncd	791	753	876	476	1134	823	865	806	792	832	1168	880	703	721
FBgn0002926	FBtr0076984	ndl	209	46	480	69	270	49	182	140	151	108	312	55	347	68
FBgn0002930	FBtr0089052	nec	259	435	543	369	328	425	378	478	404	665	772	477	706	454
FBgn0002931	FBtr0290323,FBtr0330637	net	36	14	33	16	19	13	13	33	59	46	74	33	54	22
FBgn0002932	FBtr0082001,FBtr0082002,FBtr0082003,FBtr0082004,FBtr0300414	neur	485	383	531	259	486	322	504	434	454	482	841	520	372	357
FBgn0002933	FBtr0070523	ng1	0	0	0	0	0	0	0	0	0	0	0	0	0	0
FBgn0002936	FBtr0078023	ninaA	22	22	47	62	30	35	25	22	33	62	53	36	53	30
FBgn0002937	FBtr0082820	ninaB	26	2	29	3	37	20	27	24	29	11	49	10	27	13
FBgn0002938	FBtr0079436,FBtr0079437,FBtr0334835,FBtr0334836	ninaC	1178	830	1452	840	1138	845	1037	1069	1081	1251	2949	1191	1816	1456
FBgn0002939	FBtr0081031,FBtr0302454	ninaD	40	0	233	10	16	0	38	23	55	8	175	6	25	0
FBgn0002940	FBtr0083857	ninaE	6077	5671	14507	10333	9260	9205	7036	6852	10361	12406	17081	9802	15998	10995
FBgn0002941	FBtr0084123,FBtr0330389	slou	0	6	11	8	3	3	5	7	11	3	17	5	11	5
FBgn0002945	FBtr0075039,FBtr0332649,FBtr0332650	nkd	40	29	93	59	50	77	52	77	69	121	142	83	48	90
FBgn0002948	FBtr0073516,FBtr0340297	nod	779	653	772.96	360	1080	656.91	835.97	671	594	571	1093	662	395	369
FBgn0002962	FBtr0083732,FBtr0335019	nos	2214	1595	2085	861	2868	1608	2387	1936	1636	1688	2722	1679	1640	1560
FBgn0002973	FBtr0079821,FBtr0079822,FBtr0339526	numb	619	410	835	371	808	526	749	638	703	648	1188	591	700	536
FBgn0002985	FBtr0077557	odd	22	10	79	26	42	17	38	34	67	24	116	29	64	16
FBgn0002989	FBtr0077673	okr	255	202	304	154	341	216	307	254	307	256	457	267	206	201
FBgn0003002	FBtr0078836	opa	4	3	15	3	5	4	5	8	9	13	15	11	2	12
FBgn0003008	FBtr0072152	or	185	145	299	174	217	185	158	163	197	209	300	204	240	199
FBgn0003009	FBtr0072047,FBtr0343199	ord	5	3	5	2	2	0	55	37	16	13	11	7	29	22
FBgn0003011	FBtr0083784	ort	6	2	8	3	3	8	4	4	8	5	15	9	10	8
FBgn0003015	FBtr0081954,FBtr0081956	osk	10179	7535	10022	4709	11824	7220	12159	9960	7988	8362	16623	9341	8907	7674
FBgn0003016	FBtr0114465,FBtr0301494,FBtr0301495,FBtr0301496	osp	811	542	1065	498	1245	640	934	843	884	840	1877	872	878	746
FBgn0003023	FBtr0071236,FBtr0071237,FBtr0071238,FBtr0333146,FBtr0333147	otu	2566	1777	2953	1032	3728	1990	2842	2245	2248	2149	4229	2309	2217	2247
FBgn0003028	FBtr0070738,FBtr0070739,FBtr0070740,FBtr0100408,FBtr0301914	ovo	1945	1554	2201	1049	3233	1611	2465	2308	2055	2142	3228	1936	1744	1838
FBgn0003034	FBtr0075836	SP	0	0	0	0	0	0	0	0	0	0	0	0	0	0
FBgn0003041	FBtr0076771,FBtr0076772,FBtr0076773,FBtr0076774,FBtr0112817,FBtr0306647	pbl	1372	852	1576	750	1802	1072	1478	1313	1181	1246	2105	1149	1108	1066
FBgn0003042	FBtr0078405	Pc	336	248	402	170	403	255	346	279	269	281	510	274	254	268
FBgn0003044	FBtr0086735,FBtr0329998	Pcl	1440	1046	1628	669	2147	1086	1649	1462	1595	1569	2547	1461	1025	1082
FBgn0003046	FBtr0079388	Pcp	15	9	71	22	48	7	15	8	23	16	35	7	93	45
FBgn0003048	FBtr0332381,FBtr0342766,FBtr0344153	pcx	740	484	837	331	1005	580	853	940	751	727	1506	795	617	599
FBgn0003053	FBtr0070680,FBtr0100265	peb	371	278	698	382	691	675	651	662	553	526	1293	543	573	483
FBgn0003057	FBtr0074400,FBtr0346194	CG10598	53	72	22	5	13	1	57	6	4	0	19	0	0	1
FBgn0003060	FBtr0082860,FBtr0334496	CG9757	4	23	9	3	1	0	12	2	4	2	7	8	3	4
FBgn0003062	FBtr0071982	Fib	1376	1493	2500	1538	2972	1859	2006	1923	1819	1619	3032	1470	2216	1574
FBgn0003065	FBtr0085859	CG2150	0	1	0	0	4	0	5	6	22	11	79	2	1	0
FBgn0003067	FBtr0086701	Pepck	2200.5	1883.5	3878.5	3951	639	3986	2540	3599.5	3750.5	6112	7605.5	6624.5	3186.5	4535
FBgn0003068	FBtr0070477,FBtr0332311	per	71	44	112	72	107	67	81	79	80	99	243	103	116	103
FBgn0003071	FBtr0088420,FBtr0088421,FBtr0088422,FBtr0304925,FBtr0333067	Pfk	1171	791	1732	759	1539	1076	1494	1407	1325	1265	2847	1298	1480	1207
FBgn0003074	FBtr0088679,FBtr0088680,FBtr0088681	Pgi	2292	1728	3053	1621	2919	2344	2964	2567	2677	2574	4387	2535	2630	2160
FBgn0003076	FBtr0075492	Pgm	2368	1485	3004	1497	3101	2236	3384	2752	3041	2531	5729	2695	3007	2105
FBgn0003079	FBtr0070401,FBtr0344007	phl	698	488	741	365	871	567	713	698	682	734	1148	665	559	517
FBgn0003082	FBtr0088838,FBtr0088839	phr	274.08	266	387.02	174.23	417.32	371	327.69	280.19	360.25	369.99	480.54	318.34	337	292.13
FBgn0003086	FBtr0070537	Pig1	0	0	0	0	0	0	1	0	0	0	0	0	0	0
FBgn0003087	FBtr0080001,FBtr0332190	pim	698	502	843	480	899	665	644	521	653	708	845	560	630	572
FBgn0003089	FBtr0075003,FBtr0075004,FBtr0075005,FBtr0075007,FBtr0075008,FBtr0075009,FBtr0075010,FBtr0075011,FBtr0075012,FBtr0075013,FBtr0300340,FBtr0333897	pip	21	7	52	19	14	16	21	16	28	30	61	23	27	26
FBgn0003090	FBtr0089042,FBtr0089043,FBtr0089044	pk	26	22	41	28	31	30	36	47	37	46	99	45	31	31
FBgn0003091	FBtr0087048,FBtr0087049,FBtr0112819,FBtr0305069,FBtr0305070,FBtr0331960	Pkc53E	143	93	151	83	177	157	147	136	158	128	249	114	151	119
FBgn0003093	FBtr0085359,FBtr0301516,FBtr0339149,FBtr0339150	Pkc98E	664	525	776	421	747	524	730	608	573	579	1252	656	743	651
FBgn0003114	FBtr0086306	plu	263	226	258	177	303	244	246	215	260	310	351	258	292	224
FBgn0003116	FBtr0070389	pn	209	214	302	152	287	214	253	196	294	251	507	225	301	187
FBgn0003117	FBtr0083220,FBtr0083221,FBtr0335426,FBtr0335427	pnr	1	1	20	6	6	18	10	10	16	27	10	10	13	6
FBgn0003118	FBtr0089715,FBtr0089716,FBtr0089717,FBtr0334554	pnt	192	145	262	125	284	151	220	232	184	192	315	185	202	190
FBgn0003124	FBtr0074839,FBtr0100318	polo	3077	2175	3419	1515	4001	2433	3425	2967	3123	2932	5019	2941	2588	2342
FBgn0003129	FBtr0111026	Poxm	20	11	33	20	22	24	35	23	14	27	44	24	31	20
FBgn0003130	FBtr0087311,FBtr0329908	Poxn	3	1	1	4	0	4	0	3	6	2	2	2	1	2
FBgn0003132	FBtr0074017	Pp1-13C	0	0	0	0	3	1	0	0	0	0	0	0	0	0
FBgn0003134	FBtr0084642,FBtr0334334	Pp1alpha-96A	1132	779	1444	697	1396	976	1403	1508	1268	1216	2517	1404	1254	954
FBgn0003137	FBtr0300337,FBtr0301837,FBtr0301838,FBtr0301839	Ppn	398	206	1052	341	363	369	483	538	416	408	1115	342	389	264
FBgn0003139	FBtr0070921,FBtr0331430,FBtr0331431,FBtr0331432	PpV	693	656	867	487	955	652	795	730	725	793	1357	779	778	667
FBgn0003140	FBtr0086817,FBtr0344898	PpY-55A	0	0	0	1	0	0	0	0	0	0	0	0	0	0
FBgn0003141	FBtr0089395	pr	261	223	399	232	337	202	273	275	286	337	503	283	323	240
FBgn0003145	FBtr0080298,FBtr0080299	prd	0	0	1	0	0	1	0	0	0	2	7	2	1	0
FBgn0003149	FBtr0076593,FBtr0076594,FBtr0076595,FBtr0076596,FBtr0306639	Prm	1761	1236	3128	1509	1612	1331	1912	1829	1903	1939	4869	1743	3125	2026
FBgn0003159	FBtr0070402,FBtr0070403,FBtr0070404,FBtr0307284,FBtr0307285,FBtr0343597	ptr	783	486	906	374	1232	541	868	731	802	654	1505	676	835	703
FBgn0003162	FBtr0071578,FBtr0071579,FBtr0071580	Pu	150	97	218	138	137	143	170	117	157	198	364	147	236	90
FBgn0003165	FBtr0081990,FBtr0081991,FBtr0081992,FBtr0081993,FBtr0081994,FBtr0305197,FBtr0333667,FBtr0333668	pum	2500	1840	2620	1303	3082	1554	3041	2631	2488	2501	4350	2361	2285	1958
FBgn0003169	FBtr0082977,FBtr0330227,FBtr0334030	put	726	564	823	356	1018	605	727	650	619	650	1375	780	796	600
FBgn0003174	FBtr0332461,FBtr0332462	pwn	17	15	70	21	77	47	56	70	64	60	147	51	42	46
FBgn0003175	FBtr0071838,FBtr0112820,FBtr0331941,FBtr0331942	px	652	458	817	365	990	650	868	885	753	885	1543	863	648	636
FBgn0003187	FBtr0080996,FBtr0080997,FBtr0306165	qua	1144	738	1135	525	1209	758	1058	846	891	954	1552	854	805	722
FBgn0003189	FBtr0089734,FBtr0340155,FBtr0340156	r	1452	948	1727	688	2347	1016	2016	1714	1351	1060	3417	1211	1597	1104
FBgn0003204	FBtr0071494,FBtr0071495,FBtr0332294,FBtr0343043	ras	1703.09	1400	2364.72	1226	2735.19	1781.3	2192	1872.73	1818	1820	3580.55	1732.28	2089.28	1407
FBgn0003205	FBtr0082122	Ras85D	1022	878	1335	719	1330	997	1208	1139	1019	1128	1912	1174	1031	935
FBgn0003206	FBtr0073212	Ras64B	553	446	741	387	600	477	590	556	472	569	1061	589	686	531
FBgn0003209	FBtr0079745,FBtr0079746,FBtr0303868,FBtr0340231,FBtr0340232	raw	552	435	699	369	854	665	621	575	534	678	1169	732	600	622
FBgn0003210	FBtr0070702,FBtr0332290,FBtr0343568	rb	1111	768	1182	552	1531	903	1436	1249	1188	1231	2380	1247	1115	987
FBgn0003218	FBtr0073822,FBtr0073823,FBtr0100194,FBtr0100195,FBtr0301532,FBtr0301533,FBtr0301534,FBtr0301535,FBtr0331716,FBtr0331717,FBtr0340289	rdgB	779	578	979	413	1008	624	951	857	857	877	1699	782	698	641
FBgn0003227	FBtr0083193,FBtr0334595	rec	108	68	101	60	191	95	101	89	73	72	188	116	203	170
FBgn0003231	FBtr0081253,FBtr0100289	ref(2)P	2465	5340	3625	7469	2994	7692	2708	3567	3026	11410	5320	9786	2914	9143
FBgn0003248	FBtr0083697	Rh2	85	73	103	35	70	92	41	59	49	66	106	66	113	81
FBgn0003249	FBtr0083876	Rh3	332	320	448	320	313	321	299	255	314	437	707	397	675	422
FBgn0003250	FBtr0075338	Rh4	397	453	683	464	396	451	402	425	505	620	1042	627	831	586
FBgn0003254	FBtr0086512,FBtr0330057,FBtr0330058	rib	0	3	96	47	32	90	29	131	83	73	43	144	2	98
FBgn0003255	FBtr0080610	rk	11	5	22	13	24	11	19	15	12	12	39	28	22	22
FBgn0003256	FBtr0113700,FBtr0113701,FBtr0113702,FBtr0113703,FBtr0329919,FBtr0329920,FBtr0345337	rl	1287.66	871.81	1266.95	683.07	1336.02	979.47	1174.31	950.69	1000	1175	1868.49	1131.64	1027.63	899.55
FBgn0003257	FBtr0084038	r-l	1061	899	1246	605	1711	854	1124	856	1069	830	1977	788	1350	821
FBgn0003261	FBtr0078649,FBtr0078650,FBtr0078651,FBtr0078652,FBtr0078653,FBtr0078654,FBtr0301947,FBtr0302597,FBtr0309319,FBtr0309320,FBtr0309321,FBtr0309322	Rm62	8019	6556	9645	4866	10833	7037	9527	8540	7536	7913	14668	7998	8617	7465
FBgn0003267	FBtr0085090,FBtr0085091	ro	0	0	0	0	0	0	0	0	1	1	1	0	0	0
FBgn0003268	FBtr0085795	rod	743	440	694	267	871	455	678	564	644	627	1085	577	467	491
FBgn0003270	FBtr0081081	amos	0	0	0	0	0	0	0	0	0	4	4	2	6	0
FBgn0003274	FBtr0087105	RpLP2	9267	10154	15125	12887	13873	14200	9962	9802	14918	16213	16942	12539	15381	10236
FBgn0003275	FBtr0078787	RpII18	289	320	437	332	457	350	308	345	346	360	503	340	382	260
FBgn0003277	FBtr0073542	RpII215	1663	1224	1902	761	2394	1217	2075	1913	1694	1634	3230	1758	1323	1305
FBgn0003278	FBtr0078054	RpI135	690	424	700	322	881	413	654	583	637	501	1184	470	627	466
FBgn0003279	FBtr0085248	RpL4	10908	12524	22207	13966	19516	17664	15678	13737	15168	16593	26372	16335	20945	14918
FBgn0003285	FBtr0070562,FBtr0343758	rst	126	90	188	79	112	69	200	192	87	80	157	80	86	79
FBgn0003292	FBtr0076146	rt	390	282	428	176	482	309	417	340	355	391	538	335	316	262
FBgn0003295	FBtr0072681	ru	5	2	6	7	3	6	5	3	1	6	11	4	7	7
FBgn0003300	FBtr0077279,FBtr0304593,FBtr0345922	run	0	1	10	7	3	8	3	17	5	10	13	7	6	4
FBgn0003301	FBtr0073992,FBtr0305581,FBtr0333654,FBtr0333655,FBtr0333656,FBtr0333657,FBtr0340467	rut	170	149	317	122	332	171	310	334	262	243	598	269	216	194
FBgn0003302	FBtr0070889,FBtr0307288	rux	119	70	158	61	191	112	137	122	90	106	210	119	149	121
FBgn0003308	FBtr0082704	ry	131	187	221	205	146	351	211	330	158	289	310	275	242	259
FBgn0003310	FBtr0077993,FBtr0077994	S	960	731	1134	535	1295	737	1227	1062	953	886	1860	923	896	843
FBgn0003312	FBtr0082475	sad	13	10	37	12	37	30	39	19	23	17	37	13	20	16
FBgn0003313	FBtr0080237,FBtr0308136	sala	0	1	92.99	53	20	115.32	13.4	62	51	145	21.48	115	3	73
FBgn0003317	FBtr0088832,FBtr0088833,FBtr0308825	sax	644	496	805	343	851	590	734	595	570	671	1040	699	545	561
FBgn0003319	FBtr0083250,FBtr0344008	Sb	1	1	7	2	1	1	0	0	2	1	9	4	0	1
FBgn0003321	FBtr0073411	sbr	713	487	763	396	814	608	721	612	531	610	1231	633	640	517
FBgn0003326	FBtr0087855,FBtr0087856	sca	8	5	14	22	10	17	9	21	11	48	42	20	14	11
FBgn0003328	FBtr0087369,FBtr0087370	scb	265	343	448	455	402	741	474	536	396	610	790	655	313	501
FBgn0003330	FBtr0085245	Sce	236	239	336	171	347	292	289	313	295	288	390	272	269	229
FBgn0003334	FBtr0082102,FBtr0306008	Scm	1081	741	1173	540	1358	904	1119	1056	1000	1018	1706	999	820	838
FBgn0003339	FBtr0081657,FBtr0081658	Scr	13	7	42	7	15	12	23	26	29	20	59	21	27	16
FBgn0003345	FBtr0074099,FBtr0074100,FBtr0074101,FBtr0112824,FBtr0112825,FBtr0112826,FBtr0112827,FBtr0301543,FBtr0301544,FBtr0308128,FBtr0308129,FBtr0308130,FBtr0308131,FBtr0308132,FBtr0308133,FBtr0308134,FBtr0310311,FBtr0310312,FBtr0310313,FBtr0340115,FBtr0346799	sd	445	411	638	354	732	498	564	555	481	625	1120	651	614	527
FBgn0003346	FBtr0081234,FBtr0334174,FBtr0334175	RanGAP	1397	1085	1539	847	1827	1142	1428	1258	1295	1317	2371	1295	1270	1161
FBgn0003353	FBtr0072169,FBtr0072170,FBtr0343342	sei	144	96	152	83	315	178	152	120	177	176	219	138	156	124
FBgn0003356	FBtr0085512	Jon99Cii	2899.79	2529.27	10347.3	5603.2	4788.59	2457.33	4792.71	4578.87	11155.8	11194	6892.77	2875.44	8643.01	4788.97
FBgn0003357	FBtr0085502,FBtr0346340	Jon99Ciii	4440.3	4366.92	16545	8666.61	4736.44	2383.47	7687.78	8517.09	13529.5	13563.2	18977	7990.48	13038.2	7217.11
FBgn0003358	FBtr0085511	Jon99Ci	100	24	155	24	317	53	363	213	303	70	203	15	273	27
FBgn0003360	FBtr0073421,FBtr0073422,FBtr0073423,FBtr0073424,FBtr0346384	sesB	16348	11773	24059	12698	20368	16193	18029	15735	15527	14815	32739	16719	22173	15043
FBgn0003366	FBtr0073393	sev	177	82	376	181	304	209	373	297	311	238	672	226	353	230
FBgn0003371	FBtr0070466,FBtr0070467,FBtr0070468,FBtr0070469,FBtr0070470,FBtr0070471,FBtr0070472,FBtr0070473,FBtr0070474,FBtr0070475,FBtr0070476,FBtr0112828,FBtr0301966,FBtr0302185,FBtr0331751,FBtr0331752,FBtr0331753	sgg	1392.12	1151.02	1875.16	955.86	1750.08	1339.49	1866.39	1693.33	1726.81	1841.4	3085.12	1740.93	1501	1387.78
FBgn0003372	FBtr0077393	Sgs1	1	2	4	1	1	0	4	1	4	0	0	0	1	1
FBgn0003373	FBtr0076096	Sgs3	0	0	0	0	0	0	0	1	0	0	0	0	0	0
FBgn0003374	FBtr0346736	Sgs4	0	0	0	0	0	0	0	0	0	0	0	0	0	0
FBgn0003375	FBtr0083461	Sgs5	0	0	0	0	0	0	0	0	0	0	0	0	1	0
FBgn0003377	FBtr0076095	Sgs7	0	0	0	0	0	0	0	0	0	0	0	0	0	0
FBgn0003378	FBtr0076160	Sgs8	0	0	0	0	0	0	0	0	0	0	0	0	0	0
FBgn0003380	FBtr0089657,FBtr0089658,FBtr0089659,FBtr0089660,FBtr0089661,FBtr0089663,FBtr0301955,FBtr0302902,FBtr0302903,FBtr0308199,FBtr0308200,FBtr0332299,FBtr0346703,FBtr0346704,FBtr0346705,FBtr0346706	Sh	490	321	536	336	437	341	457	440	416	500	858	337	660	402
FBgn0003382	FBtr0088120,FBtr0273343,FBtr0332463	sha	2	0	9	8	7	14	2	4	5	21	3	3	0	1
FBgn0003386	FBtr0089274,FBtr0089275,FBtr0289989,FBtr0332184,FBtr0332185	Shaw	57	47	74	67	72	69	65	74	73	66	192	91	86	90
FBgn0003388	FBtr0075676,FBtr0304700,FBtr0333031	shd	35	8	32	15	30	20	23	12	21	15	41	13	21	22
FBgn0003390	FBtr0070978,FBtr0340088,FBtr0340089,FBtr0340090	shf	57	130	71	64	39	59	82	93	85	185	165	83	59	55
FBgn0003391	FBtr0071546	shg	1059	617	1289	562	1488	924	1203	1115	1088	1105	1992	1084	879	804
FBgn0003392	FBtr0074118,FBtr0074119,FBtr0074121,FBtr0074122,FBtr0074123,FBtr0074124,FBtr0111036,FBtr0111037,FBtr0301594,FBtr0301595,FBtr0301596,FBtr0301597,FBtr0333717,FBtr0333718,FBtr0340413	shi	1316	871	1688	819	1739	1056	1562	1471	1291	1433	3225	1529	1444	1278
FBgn0003396	FBtr0088098,FBtr0088099,FBtr0088100,FBtr0088101,FBtr0330619,FBtr0330620	shn	462	357	515	263	647	345	571	565	476	484	942	473	440	503
FBgn0003401	FBtr0072237	shu	436	301	452	236	714	406	419	350	415	395	582	334	443	333
FBgn0003410	FBtr0075332,FBtr0075333,FBtr0344230	sina	1192	930	1191	533	1429	870	1292	1109	1206	1229	2036	1174	1082	1043
FBgn0003411	FBtr0073461	sisA	0	0	1	3	1	2	1	3	1	7	6	6	1	6
FBgn0003415	FBtr0078328,FBtr0078329,FBtr0112830,FBtr0333284	skd	2560	1503	2544	1088	3286	1479	2847	2617	2328	2260	4256	2223	1923	1898
FBgn0003416	FBtr0074230	sl	526	330	536	217	754	411	675	569	515	509	1093	574	401	421
FBgn0003423	FBtr0077203,FBtr0077204,FBtr0077205,FBtr0077206,FBtr0077207,FBtr0077208,FBtr0077209,FBtr0077210,FBtr0307524,FBtr0307525,FBtr0307526,FBtr0307527,FBtr0307528,FBtr0307529	slgA	1707	1130	2120	838	2190	1186	2073	1716	1488	1374	2207	914	1816	1422
FBgn0003429	FBtr0084683,FBtr0084684,FBtr0084685,FBtr0100622,FBtr0100623,FBtr0100624,FBtr0100627,FBtr0100629,FBtr0100631,FBtr0100632,FBtr0100633,FBtr0100634,FBtr0100635,FBtr0100636,FBtr0100637,FBtr0100638,FBtr0301581,FBtr0301582,FBtr0330286,FBtr0330287,FBtr0334294,FBtr0334295,FBtr0334296	slo	336	198	480	194	362	218	410	326	364	291	762	227	435	245
FBgn0003430	FBtr0077499	slp1	9	3	16	11	11	9	8	21	4	22	25	14	9	15
FBgn0003435	FBtr0086492,FBtr0086495,FBtr0100232,FBtr0110898,FBtr0301609,FBtr0301610,FBtr0304653,FBtr0304654,FBtr0304655,FBtr0304656,FBtr0308785,FBtr0308786,FBtr0308790,FBtr0308791,FBtr0308792,FBtr0308793,FBtr0308795,FBtr0308796,FBtr0308797,FBtr0310331,FBtr0332857	sm	290	148	331	191	316	182	310	299	321	305	650	272	345	206
FBgn0003444	FBtr0078129	smo	621	332	622	268	732	402	576	500	506	466	903	485	473	324
FBgn0003447	FBtr0071101,FBtr0071102,FBtr0301677,FBtr0301679	sn	1065	756	1272	531	1524	906	1264	1031	1166	1145	1933	1040	938	930
FBgn0003448	FBtr0080739	sna	0	2	2	4	1	12	3	12	4	18	12	7	2	9
FBgn0003449	FBtr0070748	snf	504	504	641	476	651	553	551	454	554	575	816	543	557	526
FBgn0003450	FBtr0082716,FBtr0112833,FBtr0334520	snk	69	47	93	40	82	59	73	51	74	65	110	47	57	58
FBgn0003459	FBtr0075728,FBtr0333041,FBtr0333042	stwl	328	243	416	163	514	284	408	379	315	312	527	343	282	268
FBgn0003460	FBtr0088970	so	17	20	30	23	28	20	35	35	24	40	68	29	39	36
FBgn0003462	FBtr0076229,FBtr0333559	Sod	2050	2292	3683	2443	3141	3144	3147	2694	2833	3040	5686	3429	3868	2717
FBgn0003463	FBtr0074063,FBtr0331760,FBtr0340346	sog	208	155	343	209	215	165	261	305	213	299	424	181	276	227
FBgn0003464	FBtr0089678,FBtr0089679,FBtr0301583,FBtr0346608	sol	1326	1139	1539	853	1673	1207	1437	1386	1313	1467	2813	1757	1171	1217
FBgn0003475	FBtr0081352,FBtr0081353,FBtr0081354,FBtr0081355,FBtr0301884,FBtr0306556,FBtr0307893,FBtr0307894,FBtr0339233,FBtr0339234	spir	1245	947	1385	689	1753	1000	1438	1311	1143	1134	2355	1339	1144	1017
FBgn0003479	FBtr0085589,FBtr0085590	spn-A	180	170	237	155	313	221	186	201	184	172	366	228	201	158
FBgn0003480	FBtr0082933	spn-B	102	121	172	87	173	147	122	103	123	149	217	156	85	103
FBgn0003482	FBtr0085116	spn-D	40	45	68	24	53	32	49	43	58	41	51	45	38	41
FBgn0003483	FBtr0083183	spn-E	1218	752	1162	477	1483	782	1216	1075	955	964	1968	1013	824	736
FBgn0003486	FBtr0077130,FBtr0346640	spo	34	16	56	26	55	7	58	22	37	19	109	6	60	17
FBgn0003495	FBtr0085137,FBtr0085138,FBtr0085139,FBtr0085140,FBtr0085145,FBtr0085146,FBtr0112834,FBtr0114372	spz	665	462	745	421	752	491	704	555	588	646	1075	727	497	499
FBgn0003499	FBtr0083542,FBtr0083543,FBtr0301615,FBtr0330050,FBtr0344633	sr	21	19	32	20	27	12	20	20	21	36	80	29	35	35
FBgn0003502	FBtr0079615,FBtr0079616,FBtr0079617,FBtr0079618,FBtr0112835,FBtr0112836,FBtr0330692,FBtr0330693	Btk29A	1094	801	1650	700	1762	1083	1694	1501	1088	1093	1939	1108	1002	931
FBgn0003507	FBtr0083215,FBtr0083216,FBtr0100595,FBtr0306244,FBtr0335423,FBtr0335424	srp	264.83	235.7	479.84	314.83	587.27	446.83	417.9	425.3	397.2	362.36	1004.43	545.55	455.25	321.66
FBgn0003510	FBtr0085557,FBtr0346862	Sry-alpha	11.61	16.11	43.7	22.54	0	2.85	52.39	54.91	40.93	44.6	144.31	72.21	81.87	12.59
FBgn0003511	FBtr0085556,FBtr0346861	Sry-beta	203.39	217.89	283.3	157.46	271	174.15	221.61	211.09	247.07	275.4	402.69	241.79	197.13	229.41
FBgn0003512	FBtr0085558	Sry-delta	253	225	363	231	412	318	337	289	352	364	540	332	312	245
FBgn0003513	FBtr0083318,FBtr0306026,FBtr0306027	ss	17	1	16	5	11	6	10	14	10	9	18	14	18	10
FBgn0003514	FBtr0070877,FBtr0339502,FBtr0339503,FBtr0339504,FBtr0345294	sqh	770	971	1197	1048	1084	1339	883	991	911	1329	1639	1496	1070	1258
FBgn0003515	FBtr0075391	st	164	168	133	46	45	45	90	42	108	58	630	399	369	359
FBgn0003517	FBtr0070289,FBtr0070290,FBtr0339593,FBtr0339594	sta	11123	13164	23512	16599	19281	17762	15158	13318	16026	17044	26052	17700	22610	16004
FBgn0003520	FBtr0086783,FBtr0086784,FBtr0301614	stau	1586	1145	1841	828	2109	1141	1787	1592	1475	1536	3055	1718	1508	1375
FBgn0003525	FBtr0085397,FBtr0334867	stg	2540	1931	2470	1090	3364	1977	2844	2399	2218	2268	3645	2312	1844	1654
FBgn0003527	FBtr0087825	stil	159	157	226	111	271	158	200	166	212	202	228	138	158	137
FBgn0003545	FBtr0086881,FBtr0340277	sub	684	501	618	349	843	621	657	588	641	677	926	627	626	579
FBgn0003557	FBtr0077822,FBtr0077823,FBtr0077824,FBtr0334778,FBtr0339529	Su(dx)	1539	1198	1854	822	2066	1403	1776	1661	1538	1625	3042	1662	1522	1314
FBgn0003559	FBtr0113733,FBtr0306544,FBtr0306545	su(f)	352	300	486	299	493	380	406	355	392	404	726	412	411	311
FBgn0003567	FBtr0082945,FBtr0082946,FBtr0310002	su(Hw)	1314	895	923	441	1087	674	1307	1138	1125	1063	2489	1333	1067	936
FBgn0003575	FBtr0070120,FBtr0340081,FBtr0340082	su(s)	774	585	874	403	1135	641	1004	881	737	764	1605	845	759	648
FBgn0003598	FBtr0082736,FBtr0301657	Su(var)3-7	1655	1145	1859	817	2208	1284	2057	1726	1665	1721	2911	1702	1385	1240
FBgn0003607	FBtr0079635,FBtr0079636	Su(var)205	1762	1449	2087	1276	2274	1673	1754	1833	1758	1711	2833	1748	1756	1494
FBgn0003612	FBtr0088570,FBtr0088571,FBtr0088572,FBtr0088573,FBtr0088574,FBtr0088575,FBtr0088576,FBtr0088577,FBtr0088578,FBtr0302505,FBtr0302506,FBtr0302507,FBtr0306705,FBtr0343996	Su(var)2-10	1672	1329	1991	899	2258	1327	1943	1631	1672	1895	2757	1765	1454	1371
FBgn0003638	FBtr0070176,FBtr0070177,FBtr0070178,FBtr0302884,FBtr0305651,FBtr0305652,FBtr0336687	su(w[a])	1450	1011	1845	820	2172	1091	1896	1857	1627	1522	3270	1427	1382	966
FBgn0003651	FBtr0082562,FBtr0082563,FBtr0082564,FBtr0331183	svp	107	75	152	84	109	90	127	120	143	141	350	141	171	112
FBgn0003654	FBtr0089397,FBtr0089398,FBtr0089399,FBtr0089400,FBtr0089401,FBtr0089402,FBtr0089403,FBtr0089404,FBtr0089405,FBtr0089406,FBtr0089407,FBtr0089408,FBtr0089409,FBtr0340360,FBtr0340361	sw	696.48	579.1	1102	612.56	1117.19	848.86	941	859	925	959.49	1538.35	830.23	998.13	816
FBgn0003655	FBtr0070922	swa	2140	1839	2336.93	1165	2916	1837	2658	2192.98	2159	2203.98	3551.98	2105.89	2063.98	1849
FBgn0003656	FBtr0071125,FBtr0071126,FBtr0301675	sws	1644	1218	1866	943	2093	1437	1886	1863	1630	1726	3316	1900	1391	1493
FBgn0003660	FBtr0088362,FBtr0088363,FBtr0273274,FBtr0273275,FBtr0339455	Syb	1067	1109	1534	1294	1383	1471	1090	1232	1168	1411	2169	1562	1465	1272
FBgn0003676	FBtr0084290,FBtr0084291	T-cp1	3058	2776	3701	2217	4826	3467	3547	2856	3100	3176	5915	3458	3492	2958
FBgn0003683	FBtr0075112	term	0	0	1	0	2	0	0	0	0	7.91	70.71	4.27	12.56	0
FBgn0003687	FBtr0071679	Tbp	334	293	413	202	516	350	325	309	295	319	562	457	322	300
FBgn0003701	FBtr0086825,FBtr0340283	thr	919	548	840	385	1196	691	1063	778	695	757	1320	789	627	616
FBgn0003710	FBtr0073219,FBtr0073220	tipE	31	33.63	55	27	60.01	56.55	35.66	38.87	51	45.41	121.12	43	73	43
FBgn0003714	FBtr0070459,FBtr0308831	tko	219	278	361	244	360	329	354	246	314	348	419	283	406	262
FBgn0003716	FBtr0079086,FBtr0079087,FBtr0079088,FBtr0079089	tkv	793	553	855	385	1053	628	915	771	674	664	1491	745	887	665
FBgn0003719	FBtr0084691	tld	21	32	34	63	35	87	19	45	14	52	76	133	66	126
FBgn0003720	FBtr0085709	tll	0	0	1	0	1	0	0	3	1	2	11	3	1	4
FBgn0003721	FBtr0089957,FBtr0089959,FBtr0089960,FBtr0089961,FBtr0089962,FBtr0089963,FBtr0089964,FBtr0089965,FBtr0089967,FBtr0089968,FBtr0301959,FBtr0301960,FBtr0305654,FBtr0305655,FBtr0305656,FBtr0333917,FBtr0333918	Tm1	4450	3616	6122	3752	5633	3987	5047	4436	4402	4731	9447	4414	5535	4280
FBgn0003731	FBtr0071653,FBtr0071654	Egfr	278	242	648	334	527	371	478	490	502	518	1117	565	586	393
FBgn0003732	FBtr0081287,FBtr0332320	Top2	6254	3764	6390	2845	7156	3783	6197	5347	4844	4591	10057	4991	4935	4107
FBgn0003733	FBtr0088938,FBtr0339117	tor	989	605	1013	455	1085	641	992	857	783	794	1401	853	653	652
FBgn0003741	FBtr0075364,FBtr0100244	tra	72	110	115	153	99	145	90	118	92	171	168	179	113	139
FBgn0003742	FBtr0089615,FBtr0089616,FBtr0089617,FBtr0089618,FBtr0089619,FBtr0089620,FBtr0089621	tra2	199	164	338	128	333	179	254	193	223	216	359	217	263	185
FBgn0003744	FBtr0074922,FBtr0332154	trc	939	774	1181	624	1216	843	1169	1033	961	1056	1973	1093	1007	932
FBgn0003747	FBtr0070802	Gr5a	0	2	2	1	1	0	1	1	1	4	0	0	2	0
FBgn0003748	FBtr0071535,FBtr0071536,FBtr0071537,FBtr0071538,FBtr0071539,FBtr0071540,FBtr0332423	Treh	1903	1438	2584	1743	1930	1467	2444	2581	1696	2389	4059	2259	2198	2236
FBgn0003751	FBtr0080078	trk	52	51	59	38	37	45	50	42	44	65	86	48	62	56
FBgn0003861	FBtr0085513,FBtr0331356	trp	1360	1022	1361	860	951	776	970	1139	880	1133	2083	917	1727	1317
FBgn0003862	FBtr0082947,FBtr0082948,FBtr0082949,FBtr0082950,FBtr0100277	trx	877	586	993	452	1057	529	1054	884	891	829	1681	971	954	902
FBgn0003863	FBtr0088161	alphaTry	8010.57	6276.05	14437.4	6127.33	10525.4	6188.28	4908.41	4206.92	12251.1	10986.4	17773.5	6690.78	15940	5910.74
FBgn0003865	FBtr0073582	tsg	0	0	0	0	1	2	0	0	0	1	7	3	5	0
FBgn0003866	FBtr0085906	tsh	69	80	146	78	179	128	86	112	92	103	263	111	109	118
FBgn0003867	FBtr0084164,FBtr0084165,FBtr0334312	tsl	141	99	189	109	152	181	166	226	147	152	317	192	217	139
FBgn0003870	FBtr0085825,FBtr0085826,FBtr0085827,FBtr0085828,FBtr0085829,FBtr0085830,FBtr0303227,FBtr0303228	ttk	1276	931	1636	797	1896	1054	1550	1398	1315	1380	2210	1331	1253	1120
FBgn0003882	FBtr0302338	tub	617	521	744	428	814	585	724	645	688	721	1194	719	576	496
FBgn0003884	FBtr0081639	alphaTub84B	11488.2	11346.7	15184.2	9759.91	13058.6	11506.1	12474.9	10871.1	11062	12360.6	21927.9	13674.8	12724.1	10593.4
FBgn0003885	FBtr0081538	alphaTub84D	903.76	734.28	1280.81	629.09	1230.36	861.9	1044.09	860.93	915.95	946.39	1703.13	891.21	996.94	749.65
FBgn0003886	FBtr0082087	alphaTub85E	9	18	13	11	5	5	29	12	11	14	19	7	2	6
FBgn0003887	FBtr0086536,FBtr0086537	betaTub56D	10174.9	10107.9	14563.9	8795.89	14451.9	11787.7	11761.9	10135	11302.8	12064.8	18676.9	12455.9	10967	9748.96
FBgn0003888	FBtr0072270,FBtr0343443	betaTub60D	290	405.03	803	502	527	613.03	552.03	714	619.08	857.04	1000	806	254	321
FBgn0003889	FBtr0082046	betaTub85D	2	0	2	0	1	2	0	1	1	3	0	2	0	1
FBgn0003890	FBtr0300611,FBtr0334906	betaTub97EF	289.08	328.06	514.13	350.11	324.06	408.3	358.11	357	338.16	499.15	905.09	504.14	510	423.04
FBgn0003891	FBtr0071582,FBtr0342870	tud	1876	1167	2495	1120	2389	1273	2605	2125	2083	2002	4052	1814	1842	1659
FBgn0003892	FBtr0089427	ptc	28	18	87	39	46	66	61	76	76	128	126	98	57	82
FBgn0003896	FBtr0081111,FBtr0081112,FBtr0342921	tup	21	7	48	19	18	20	35	26	25	20	65	27	31	29
FBgn0003900	FBtr0071953,FBtr0100130,FBtr0345653	twi	8	3	7	2	3	7	6	4	8	14	17	5	12	8
FBgn0003916	FBtr0078028	snRNA:U1:21D	16.48	14.38	17.5	18.84	24.51	23.05	30.04	13.33	18.52	19.55	19.79	16.35	30.46	8.96
FBgn0003920	FBtr0074208	snRNA:U2:14B	20.22	2.7	3.96	3.5	3.44	0	10.95	16.97	9.3	0	8.46	0	1.77	2.98
FBgn0003922	FBtr0081313	snRNA:U2:38ABa	0	2.7	3.96	3.5	0	9.74	7.3	4.24	0	0	0	4.6	3.54	2.98
FBgn0003923	FBtr0081293	snRNA:U2:38ABb	0	0	0	0	0	0	0	0	0	0	0	0	0	0
FBgn0003926	FBtr0077928	snRNA:U3:22A	0	0	0	0	0	0	0	0	0	0	0	0	0	0
FBgn0003930	FBtr0081489	snRNA:U4:39B	1	2	3	4	9	1.49	3	3	3.74	6	2	3	6	4
FBgn0003931	FBtr0081292	snRNA:U4:38AB	2	1	1	0	0	1.51	0	0	1.26	0	2	0	0	0
FBgn0003933	FBtr0074249	snRNA:U5:14B	2.59	2.38	0	0	0	0	7	3	0	0	0	0	0	1.48
FBgn0003934	FBtr0077658	snRNA:U5:23D	3.36	0	0	0	1.19	0	0	0	1.41	0	0	0	0	1.14
FBgn0003935	FBtr0080451	snRNA:U5:34A	2.27	0	0	0	0	2.88	1	4	0	1.29	0	1.45	1	0
FBgn0003936	FBtr0080770	snRNA:U5:35D	0	0	0	0	0	0	0	0	0	0	0	0	0	0
FBgn0003938	FBtr0073017	snRNA:U5:63BC	2.33	1.62	2	0	3.81	4.65	1	0	1.59	2.71	1	1.55	2	2.39
FBgn0003941	FBtr0077470,FBtr0334787	RpL40	7131	7238	12184	8659	10216	9508	8528	7355	8321	9108	12711.2	8633	12752	9037
FBgn0003942	FBtr0080016	RpS27A	13820.9	13421	21217	15198	19172	16235	15602	14793	15344	17021	24065	15475.9	19796	14927
FBgn0003943	FBtr0073177,FBtr0073178,FBtr0073179,FBtr0333142	Ubi-p63E	5546.05	5073	6585	5039	9374	8865	5694	5911	7277	9479	11894.8	9196.15	5421	6651
FBgn0003944	FBtr0083347,FBtr0083348,FBtr0083349,FBtr0083350,FBtr0083351,FBtr0083352	Ubx	76	77	70	36	62	51	93	109	87	116	173	109	70	78
FBgn0003950	FBtr0077259,FBtr0340040	unc	51	31	83	47	127	62	67	75	63	43	143	49	78	63
FBgn0003961	FBtr0079486	Uro	232	53	184	83	125	171	55	206	307	290	631	138	795	138
FBgn0003963	FBtr0078063,FBtr0310027,FBtr0329895,FBtr0333012,FBtr0333013	ush	204	173	285	148	389	312	313	305	266	336	551	340	230	191
FBgn0003964	FBtr0070346,FBtr0333803	usp	983.42	851.85	1353.36	637.65	1321.4	1005.12	1136.17	1055.29	1061.26	1072.61	1808.06	1103.08	1152.83	903.39
FBgn0003965	FBtr0073386	v	59	61	127	164	140	199	150	230	68	149	176	232	187	210
FBgn0003969	FBtr0074140,FBtr0074141,FBtr0074142,FBtr0074143,FBtr0340415,FBtr0340416	vap	804	526	699	327	930	593	775	634	590	619	1240	714	644	562
FBgn0003975	FBtr0087785	vg	12	13	24	22	20	30	20	26	15	14	42	18	29	25
FBgn0003977	FBtr0072037	vir	261	232	367	159	440	245	374	336	328	316	665	306	277	279
FBgn0003978	FBtr0081347	vls	201	185	273	157	361	275	243	212	247	225	357	194	261	200
FBgn0003979	FBtr0079239,FBtr0333232	Vm26Aa	2073	437	7200	80	4600.4	105	2024	46	2145.42	100	1593	38	4644	939
FBgn0003980	FBtr0079171,FBtr0345439	Vm26Ab	621	109	2273	48	1259.02	30	753	33	713	54	674	13	1358	161
FBgn0003983	FBtr0080521	Vm34Ca	1597	376	5748	43	4809.58	164	1762	41	2171.58	118	1377	27	3433	1049
FBgn0003984	FBtr0077082,FBtr0300010	vn	53	37	39	25	55	37	44	64	41	55	80	48	71	44
FBgn0003996	FBtr0070490	w	118	69	206	89	162	67	138	100	115	79	277	92	96	68
FBgn0003997	FBtr0075133,FBtr0332862	hid	126	92	182	156	261	247	253	240	191	218	280	190	194	181
FBgn0004003	FBtr0086510,FBtr0340470	wbl	36	31	109	44	67	41	66	32	69	44	109	43	52	21
FBgn0004009	FBtr0079432	wg	1	1	11	5	6	12	11	12	18	13	14	14	6	9
FBgn0004028	FBtr0074520,FBtr0074521,FBtr0074522,FBtr0074523,FBtr0074524,FBtr0074525,FBtr0074526,FBtr0308235,FBtr0308236,FBtr0308237,FBtr0336895,FBtr0336896,FBtr0336897	wupA	1855	1676	2994	2166	1902	1762	1831	1905	2010	2094	4956	1870	3292	1986
FBgn0004034	FBtr0070071	y	5	15	7	1	8	6	17	8	1	1	17	1	2	2
FBgn0004045	FBtr0071419,FBtr0346261	Yp1	29421.7	21147	98401	41170	65064	36071.6	49005	43385	59720.7	49738	99761.7	52773	57844	37364
FBgn0004047	FBtr0073821,FBtr0346090	Yp3	18419	13913	79441	32126	43118	27516	25623	23966	32073	23045	49938	21828	38967	23881
FBgn0004049	FBtr0082793,FBtr0114374,FBtr0114375,FBtr0114376	yrt	852	549	960	407	1152	569	913	773	832	857	1580	845	736	642
FBgn0004050	FBtr0070435,FBtr0100380,FBtr0331161	z	428	355	579	287	650	450	506	548	572	513	850	494	506	433
FBgn0004052	FBtr0075549	Z600	0	0	0	1	0	1	0	0	0	0	35	2	5	0
FBgn0004053	FBtr0081670	zen	4	4	6	4	10	8	6	6	8	11	37	10	9	4
FBgn0004054	FBtr0081671,FBtr0290296	zen2	0	0	0	0	0	0	0	0	0	1	6	2	1	0
FBgn0004055	FBtr0072397,FBtr0345678	uzip	241	149	420	190	236	164	334	315	312	283	553	235	259	156
FBgn0004057	FBtr0074748,FBtr0074749,FBtr0340611	Zw	223	223	457	347	441	219	481	303	428	285	744	346	381	163
FBgn0004066	FBtr0074210	Prosalpha4	1566	1595	2196	1584	2115	2075	1751	1563	1761	2413	3017	2300	1756	1666
FBgn0004087	FBtr0083295,FBtr0110910	Dhfr	171	141	495	347	259	231	206	201	214	222	280	220	239	179
FBgn0004101	FBtr0072271,FBtr0290089,FBtr0343314	bs	200	207	308	151	303	229	227	219	237	282	386	230	244	234
FBgn0004102	FBtr0300106,FBtr0331305,FBtr0331306,FBtr0331737,FBtr0331738	oc	14	7	18	9	16	15	32	21	14	22	51	23	23	16
FBgn0004103	FBtr0082595	Pp1-87B	2328	1775	2872	1537	3006	2084	2626	2469	2425	2395	4598	2559	2605	2235
FBgn0004106	FBtr0080051	Cdk1	1138	970	1181	650	1382	941	1126	939	1017	995	1503	1002	1030	854
FBgn0004107	FBtr0083921,FBtr0083922,FBtr0300447	Cdk2	678	505	619	329	764	521	712	551	550	583	853	504	582	466
FBgn0004108	FBtr0075322,FBtr0075323,FBtr0304018	Nrt	283	208	411	212	358	296	267	286	350	402	799	423	245	287
FBgn0004110	FBtr0084086	tin	0	1	1	3	1	0	1	4	1	7	2	4	1	1
FBgn0004117	FBtr0083078,FBtr0083079,FBtr0083080,FBtr0333920,FBtr0339530,FBtr0345212	Tm2	2075	1924	3020	2004	2008	1960	2237	2162	2177	2152	5164	1785	3157	1979
FBgn0004118	FBtr0084681,FBtr0084682	nAChRbeta2	20	25	50	29	41	38	38	38	13	30	81	28	31	34
FBgn0004132	FBtr0088953	boca	266	274	371	299	422	365	284	290	295	313	476	373	397	286
FBgn0004133	FBtr0088952,FBtr0300368,FBtr0310050	blow	93	88	201	113	182	187	157	181	142	202	334	210	128	109
FBgn0004143	FBtr0299565	nullo	0	0	0	0	0	0	0	0	0	1	14	7	7	0
FBgn0004167	FBtr0073070,FBtr0073071,FBtr0073072,FBtr0300017,FBtr0303857,FBtr0332056,FBtr0332057	kst	1486	1141	1979	1252	2093	1528	1711	2235	1703	2212	4309	2351	1602	1571
FBgn0004168	FBtr0086577	5-HT1A	22	25	27	15	21	22	29	22	21	12	48	21	30	18
FBgn0004169	FBtr0073851,FBtr0073852,FBtr0073853,FBtr0100561,FBtr0100563,FBtr0301919,FBtr0301920,FBtr0301921,FBtr0301922,FBtr0301923,FBtr0308233,FBtr0308234,FBtr0310136,FBtr0310137,FBtr0310138,FBtr0340617,FBtr0340618,FBtr0345131	up	3839	3495	6006	4620	4020	3788	3748	4041	4217	4329	10048	3593	6579	4159
FBgn0004170	FBtr0070073	sc	0	1	2	1	0	3	1	3	1	0	6	9	4	2
FBgn0004171	FBtr0085278	Mst98Cb	1	0	0	0	0	0	0	0	0	0	0	0	0	0
FBgn0004172	FBtr0081584	Mst84Da	0	0	0	0	0	0	0	0	0	0	0	0	0	0
FBgn0004173	FBtr0081586	Mst84Db	0	0	0	0	0	0	0	0	0	0	0	0	0	0
FBgn0004174	FBtr0081587,FBtr0112841	Mst84Dc	0	0	0	0	2	0	0	0	0	0	0	0	0	0
FBgn0004175	FBtr0081588	Mst84Dd	0	0	0	0	0	0	0	0	0	0	0	0	0	0
FBgn0004177	FBtr0079525,FBtr0343416,FBtr0343417	mts	3685	2920	4350	2325	4724	3366	4029	3794	3752	3857	6947	4007	3928	3431
FBgn0004179	FBtr0078493,FBtr0078494,FBtr0078495,FBtr0334746,FBtr0334747,FBtr0344983	Csp	1473	1099	1687	766	1642	1145	1506	1361	1354	1469	2519	1505	1442	1168
FBgn0004181	FBtr0072454,FBtr0333174	Peb	0	0	0	0	0	0	0	0	2	0	0	0	1	0
FBgn0004183	FBtr0078851	snRNA:U1:82Eb	2.89	1.61	1.07	4.05	3.35	3.01	1.17	0	5.24	0	0	1.36	0	1.13
FBgn0004185	FBtr0084528	snRNA:U1:95Ca	16.48	14.38	17.5	18.84	24.51	23.05	30.04	13.33	18.52	19.55	19.79	16.35	30.46	8.96
FBgn0004186	FBtr0084488	snRNA:U1:95Cb	16.48	14.38	17.5	18.84	24.51	23.05	0	13.33	18.52	19.55	0	16.35	0	8.96
FBgn0004187	FBtr0084487	snRNA:U1:95Cc	1.68	1.26	1.42	1.44	4.11	10.85	5.74	4	3.2	2.35	1.41	1.6	5.08	0
FBgn0004188	FBtr0084650	snRNA:U6:96Aa	4	2.67	2.33	3	3	5.67	3.33	1.33	1.67	2.33	2.67	1.33	3	1.67
FBgn0004189	FBtr0084651	snRNA:U6:96Ab	4	2.67	2.33	3	3	5.67	3.33	1.33	1.67	2.33	2.67	1.33	3	1.67
FBgn0004190	FBtr0084652	snRNA:U6:96Ac	4	2.67	2.33	3	3	5.67	3.33	1.33	1.67	2.33	2.67	1.33	3	1.67
FBgn0004191	FBtr0080486	snRNA:U2:34ABa	0	0	1.59	7	0	0	3.91	3.03	1.75	6.54	0	0	0	0
FBgn0004192	FBtr0080443	snRNA:U2:34ABb	9.39	10.8	14.25	7	13.78	11.13	9.92	7.88	5.98	5.23	10.27	0	14.34	9.52
FBgn0004197	FBtr0085128,FBtr0344121	Ser	3	4	17	9	13	25	16	20	18	19	23	22	11	10
FBgn0004198	FBtr0071068,FBtr0114613,FBtr0305134,FBtr0331733	ct	177	139	281	180	300	155	263	276	270	190	460	139	235	158
FBgn0004227	FBtr0074232,FBtr0074233,FBtr0100586,FBtr0340313	nonA	1004	683	1215	541	1253	799	1207	1144	996	1020	1948	903	941	809
FBgn0004228	FBtr0075602,FBtr0303786,FBtr0334084	mex1	105	83	145	103	117	152	69	99	110	115	243	169	108	104
FBgn0004237	FBtr0082851,FBtr0300590,FBtr0310621,FBtr0334495	Hrb87F	2493	1717	2926	1319	3675	1978	3208	2857	2713	2581	4675	2304	2401	2251
FBgn0004240	FBtr0086620	Dpt	0	0	2	7	15	12	19	79	5	0	2	0	4	1
FBgn0004242	FBtr0077726,FBtr0077727,FBtr0077728,FBtr0332218,FBtr0332219,FBtr0332220,FBtr0343993,FBtr0345331	Syt1	371	275	660	352	404	265	489	461	365	444	1132	413	604	470
FBgn0004244	FBtr0076534,FBtr0076536,FBtr0309054,FBtr0333834,FBtr0333835,FBtr0333836	Rdl	236	162	296	202	236	173	292	277	218	225	393	177	342	263
FBgn0004359	FBtr0085065,FBtr0336724	T48	266	207	290	169	376	283	345	297	264	241	465	307	256	227
FBgn0004360	FBtr0088512,FBtr0339383	Wnt2	9	11	18	14	18	27	23	19	14	22	31	32	17	32
FBgn0004362	FBtr0071708,FBtr0071709,FBtr0301410,FBtr0345487	HmgD	4538	3790	5562	3495	6207	4223	5049	5089	5181	5311	7457	4921	4934	4344
FBgn0004363	FBtr0080182,FBtr0080183,FBtr0100584,FBtr0305260,FBtr0332029	porin	6008	4753	8530	4603	8153	6202	6470	5273	6171	6072	10610	5950	7670	5306
FBgn0004364	FBtr0086309	18w	136	102	300	92	207	145	185	171	204	177	499	186	207	131
FBgn0004367	FBtr0074271	mei-41	309	172	306	120	419	226	355	297	262	288	473	237	234	246
FBgn0004368	FBtr0070724,FBtr0070725,FBtr0301793,FBtr0301794,FBtr0301796,FBtr0343528,FBtr0343529	Ptp4E	714	453	905	335	977	557	803	746	658	716	1336	726	650	575
FBgn0004369	FBtr0085422,FBtr0085423,FBtr0085424,FBtr0303148,FBtr0303454	Ptp99A	509	326	646	298	760	419	565	491	474	470	933	416	574	489
FBgn0004370	FBtr0073522,FBtr0273235,FBtr0330392,FBtr0330393,FBtr0330394,FBtr0331406	Ptp10D	565	322	722	327	730	378	649	616	534	508	1214	573	575	465
FBgn0004372	FBtr0073006,FBtr0332086	aly	1	0	0	0	22	7	1	0	0	0	2	1	0	1
FBgn0004373	FBtr0072515,FBtr0072516,FBtr0072517,FBtr0332841	fwd	1598	1035	1691	830	1888	1158	1775	1529	1470	1494	3002	1649	1385	1267
FBgn0004374	FBtr0081332	neb	393	310	408	222	511	323	420	341	398	406	632	340	279	238
FBgn0004378	FBtr0072733	Klp61F	994	664.57	800	416	1184	707	905	810	839	862	1300	804	650	644
FBgn0004379	FBtr0076499,FBtr0333886,FBtr0346530	Klp67A	828	598	835	455	992	616	861	845	725	768	1254	760	610	574
FBgn0004380	FBtr0077157	Klp64D	403	269	491	269	449	379	428	396	357	389	657	424	413	301
FBgn0004381	FBtr0076030,FBtr0332129	Klp68D	553	412	607	261	717	473	551	590	616	568	983	529	460	429
FBgn0004387	FBtr0085211,FBtr0304671	Klp98A	705	472	726	343	910	623	824	673	663	651	1233	672	532	550
FBgn0004389	FBtr0085754	bnk	0	0	0	0	0	0	0	0	0	11	78	14	24	0
FBgn0004390	FBtr0076367,FBtr0076368,FBtr0330168	RasGAP1	926	585	710	316	1125	662	809	739	785	838	1473	829	616	569
FBgn0004391	FBtr0074077	shtd	614	425	751	294	885	533	812	666	712	702	1223	678	510	507
FBgn0004394	FBtr0080392,FBtr0080393,FBtr0340539,FBtr0340540	pdm2	10	10	18	12	11	14	19.27	30	10	21	26	27	18	23
FBgn0004395	FBtr0084402,FBtr0084403,FBtr0305571,FBtr0305572,FBtr0305573,FBtr0337052	unk	560	356	548	342	576	458	437	431	390	449	733	496	490	472
FBgn0004396	FBtr0075557,FBtr0075558	CrebA	121	111	246	112	187	118	215	176	185	235	375	173	244	162
FBgn0004397	FBtr0070420,FBtr0342770,FBtr0342771	Vinc	798	823	1159	858	1280	1600	1056	1130	979	1233	2096	1576	1036	1115
FBgn0004400	FBtr0086897	rhi	284	197	287	137	635	390	343	289	288	244	413	246	167	120
FBgn0004401	FBtr0075198,FBtr0075199,FBtr0075200,FBtr0304977	Pep	5027	4344	5387	3117	6567	4875	5228	5338	5311	5528	9454	5341	5166	4734
FBgn0004403	FBtr0071094,FBtr0071095	RpS14a	7707.9	9104.8	13608.1	10809.2	9516.5	9604.44	7854.83	6986.2	7732.89	8177.34	15318.7	10914.1	11788.7	7786.43
FBgn0004404	FBtr0071096,FBtr0345291	RpS14b	2931.1	3521.2	5113.9	4527.8	5847.5	6306.56	5188.17	5104.8	5393.11	5532.66	6332.29	4388.85	8235.31	5619.57
FBgn0004406	FBtr0080571	tam	415	312	496	246	621	345	497	394	491	446	852	430	380	327
FBgn0004407	FBtr0091627	DNApol-gamma35	74.5	52	128.5	62	107.5	64	84	84	93.5	118.5	153	78	99	58
FBgn0004414	FBtr0078482,FBtr0334114	msopa	0	0	0	0	0	0	0	0	0	0	0	0	0	0
FBgn0004419	FBtr0079975,FBtr0079976	me31B	18659	13066	18817	9389	23464	15950	17752	13801	15595	14883	24961	14833	15320	12781
FBgn0004425	FBtr0072628,FBtr0336738	LysB	298.07	176.24	6.84	1.18	0	0	0	0	508.18	330.33	6.03	0	0	0
FBgn0004426	FBtr0072629	LysC	0	0	1	0	0	0	1	0	3.07	4.06	0	0	0	0
FBgn0004427	FBtr0072634	LysD	873.65	438.02	9.11	11.82	2	3	4	4	3059.53	1744.24	11.92	3	8	5
FBgn0004428	FBtr0072630	LysE	232.28	133.74	36.04	8	9	0	8	0	243.21	128.37	52.05	2	12	2
FBgn0004429	FBtr0072633	LysP	274	249	337	196	307	283	147	109	132	130	318	119	409	227
FBgn0004430	FBtr0072631	LysS	0	1	1	1	0	0	3	0	2	1	0	0	1	1
FBgn0004431	FBtr0072637	LysX	1	20	15	18	28	45	14	14	6	5	18	15	21	18
FBgn0004432	FBtr0074238	Cyp1	9103	8759	11636	7342	13083	10277	10719	8831	8582	8599	14819	9775	11047	8594
FBgn0004435	FBtr0087829,FBtr0087830,FBtr0087831,FBtr0087832,FBtr0087833,FBtr0304955,FBtr0333101	Galphaq	1163.88	756.38	1345.94	718.64	1283.12	809.97	1229.45	1071.75	1227.08	1189.26	2229.14	1132.49	1237.95	888.48
FBgn0004436	FBtr0078849,FBtr0306106	Ubc6	1017	820	1348	727	1113	1106	1030	953	969	1171	1838	1241	1276	1087
FBgn0004449	FBtr0078509,FBtr0306107,FBtr0330159	Ten-m	530	375.84	628.97	268.92	455.91	344.97	511.55	524.79	513.07	564.67	1137.85	618.93	510.69	446.86
FBgn0004456	FBtr0073731,FBtr0073732,FBtr0310647,FBtr0310648,FBtr0330398,FBtr0340190	mew	231	157	418	190	355	183	369	354	285	307	656	260	266	222
FBgn0004462	FBtr0074634,FBtr0307198,FBtr0307199	Pk17E	421	392	518	295	627	466	523	468	497	495	863	499	516	438
FBgn0004463	FBtr0087977	RpIII128	400	288	402	197	551	271	435	375	351	344	753	334	389	251
FBgn0004465	FBtr0075359	Su(P)	363	347	589	318	618	469	478	430	589	578	738	468	489	338
FBgn0004507	FBtr0077828,FBtr0100485	GlyP	4220	3020	5817	2577	5142	2991	5456	4487	4722	4408	10088	4346	4438	3662
FBgn0004509	FBtr0089982,FBtr0089983,FBtr0089984,FBtr0089985,FBtr0089987,FBtr0310618,FBtr0336804,FBtr0336805,FBtr0336806	Fur1	811	671	1040	555	986	786	986	1042	887	1093	1589	975	931	907
FBgn0004510	FBtr0085088,FBtr0330167	Ets97D	420	292	454	216	525	359	451	342	413	405	578	388	321	323
FBgn0004511	FBtr0073612	dy	1	0	2	3	1	1	0	2	1	5	4	2	0	0
FBgn0004512	FBtr0087801,FBtr0302198	Mdr49	203	158	370	213	266	658	264	295	209	379	807	480	338	380
FBgn0004513	FBtr0077011	Mdr65	53	33	123	26	63	23	84	48	67	37	186	34	92	44
FBgn0004514	FBtr0078479,FBtr0301930	Oct-TyrR	9	8	16	9	14	11	17	9	13	20	46	14	20	8
FBgn0004516	FBtr0073275,FBtr0073276,FBtr0073277,FBtr0332980	Gad1	323	195	447	220	278	231	348	307	244	255	711	260	354	250
FBgn0004552	FBtr0073213	Akh	23	26	47	42	18	37	25	26	15	21	39	23	37	23
FBgn0004554	FBtr0083502,FBtr0300767	Edg91	9	26	7	9	9	8	3	6	5	0	12	7	3	1
FBgn0004556	FBtr0075347	Dbp73D	573	334	533	255	762	373	488	441	447	458	835	393	493	357
FBgn0004567	FBtr0077500	slp2	2	6	17	11	8	8	8	9	6	8	11	10	6	7
FBgn0004569	FBtr0075408	aos	89	95	100	76	103	77	100	77	58	82	197	92	127	101
FBgn0004573	FBtr0085746,FBtr0334508	5-HT7	14	3	18	8	17	10	8	7	11	10	32	13	21	13
FBgn0004574	FBtr0073263,FBtr0310632	Rop	689	651	995	599	880	773	876	749	728	874	1462	929	894	785
FBgn0004575	FBtr0089475,FBtr0089477,FBtr0100471,FBtr0100472	Syn	195	128	268	140	221	139	236	219	174	225	504	192	240	197
FBgn0004577	FBtr0089287,FBtr0301526,FBtr0337061	Pxd	0	6	2	1	2	4	3	5	6	7	16	4	2	6
FBgn0004580	FBtr0087056,FBtr0340072	Cbp53E	189	132	245	145	204	149	213	206	177	194	431	171	248	210
FBgn0004581	FBtr0072232,FBtr0344878	bgcn	4	5	11	7	6	7	10	11	4	2	12	14	7	4
FBgn0004583	FBtr0078059,FBtr0329832	ex	193	126	249	95	264	181	224	247	196	191	412	206	176	148
FBgn0004584	FBtr0077678,FBtr0290241	Rrp1	873	695	1153	608	1358	828	1117	1050	975	928	1795	1006	902	809
FBgn0004587	FBtr0082801,FBtr0082802,FBtr0082803,FBtr0082804,FBtr0082806,FBtr0300586,FBtr0300588,FBtr0308195,FBtr0308196,FBtr0308197	B52	2175	1877	2969	1648	3509	2086	2644	2285	2578	2396	4254	2257	2579	2012
FBgn0004588	FBtr0075587	Eig71Ea	0	0	0	0	0	0	0	0	0	0	0	0	0	0
FBgn0004589	FBtr0075571,FBtr0303460	Eig71Eb	0	0	0	0	0	0	0	0	0	0	0	0	0	1
FBgn0004590	FBtr0075586	Eig71Ec	0	0	0	0	0	0	0	0	0	0	0	0	0	0
FBgn0004591	FBtr0075572	Eig71Ed	0	0	0	0	0	0	0	0	0	0	0	0	0	0
FBgn0004592	FBtr0075585	Eig71Ee	0	0	0	0	0	0	0	0	0	0	0	0	0	0
FBgn0004593	FBtr0075584	Eig71Ef	0	0	0	0	0	0	0	0	0	0	0	0	0	0
FBgn0004594	FBtr0075573	Eig71Eg	0	0	0	0	0	0	0	1	0	0	0	0	0	0
FBgn0004595	FBtr0304603,FBtr0304604,FBtr0304605,FBtr0304606,FBtr0304607,FBtr0304608	pros	423	271	456	290	386	313	418	461	381	445	855	390	604	431
FBgn0004597	FBtr0083010	CycC	301	243	292	170	333	266	239	234	279	278	436	283	269	202
FBgn0004598	FBtr0074261,FBtr0074262,FBtr0074263,FBtr0074264,FBtr0074265,FBtr0074266,FBtr0074267,FBtr0301300,FBtr0301301	Fur2	2589	1839	3434	1325	3903	2029	3449	3095	2877	2672	5317	2581	2344	2227
FBgn0004606	FBtr0085701,FBtr0085702,FBtr0331180	zfh1	366	289	452	213	564	359	418	352	342	385	671	398	343	366
FBgn0004607	FBtr0089070,FBtr0307167,FBtr0332913	zfh2	45	19	73	21	37	31	44	46	44	65	102	54	45	30
FBgn0004611	FBtr0078047,FBtr0078048,FBtr0078049,FBtr0078050,FBtr0330673,FBtr0330674	Plc21C	889	633	1105	548	1157	736	1044	916	810	905	1809	989	843	765
FBgn0004618	FBtr0083584,FBtr0083585,FBtr0330042	gl	8	4	35	12	23	14	20	16	26	18	47	15	25	21
FBgn0004619	FBtr0076982	GluRIA	12	15	18	15	19	6	25	11	23	31	35	16	26	15
FBgn0004620	FBtr0079106	GluRIIA	52	27	56	24	27	26	48	32	27	32	97	39	53	36
FBgn0004622	FBtr0085507,FBtr0301656,FBtr0330298	TkR99D	18	5	25	5	10	3	21	23	9	5	26	11	16	12
FBgn0004623	FBtr0074949	Gbeta76C	281	263	435	312	288	306	311	289	303	324	636	343	520	305
FBgn0004629	FBtr0082980	Cys	681	3108	1546	1586	875	2456	1306	1649	1165	1390	2331	1458	1148	1158
FBgn0004635	FBtr0072694,FBtr0333207	rho	33	89	41	83	46	103	49	57	33	140	70	115	46	115
FBgn0004636	FBtr0072867,FBtr0303154,FBtr0332671	R	1844	1484	2271	1339	2492	1704	2162	2086	1983	2030	3484	2074	2102	1716
FBgn0004638	FBtr0087694,FBtr0087695,FBtr0087696,FBtr0087697,FBtr0087698	drk	944	723	1236	674	1333	1009	1031	985	883	1066	1593	1054	992	859
FBgn0004643	FBtr0070441	Zw10	1084	848	1333	692	1427	967	1240	1001	1164	1181	1940	1142	920	778
FBgn0004644	FBtr0100506	hh	4	35	20	58	7	23	16	25	19	71	30	47	13	29
FBgn0004646	FBtr0071036,FBtr0071037,FBtr0309873,FBtr0309874,FBtr0309875,FBtr0334881	ogre	285	183	678	292	389	240	367	310	331	241	1090	479	751	441
FBgn0004647	FBtr0070507,FBtr0304659	N	454	307	631	308	760	416	603	680	593	527	969	464	549	426
FBgn0004648	FBtr0070081,FBtr0070084,FBtr0070085,FBtr0070086,FBtr0070087,FBtr0290016,FBtr0290017,FBtr0340146,FBtr0344737,FBtr0344738,FBtr0344739	svr	1445	1043	1724	809	1953	1173	1681	1464	1373	1477	2852	1489	1501	1287
FBgn0004649	FBtr0073897,FBtr0073898	yl	12471.8	9452	16811.1	7175	22066.4	11875	17090	15478	14710.3	13339.6	30464	14995	13412	12751
FBgn0004650	FBtr0070207	fs(1)N	2173	1234	2306	802	3385	1560	2790	2222	1777	1389	4451	1809	2019	1597
FBgn0004652	FBtr0083640,FBtr0083641,FBtr0083642,FBtr0083643,FBtr0083644,FBtr0083645,FBtr0083646,FBtr0083647,FBtr0083648,FBtr0083649,FBtr0083650,FBtr0083651,FBtr0083652,FBtr0301284,FBtr0330040	fru	78	95	150	67	146	66	83	95	86	112	292	68	140	105
FBgn0004654	FBtr0070384,FBtr0331410	Pgd	858	1077	1409	1030	1647	1569	1343	1197	1292	1457	2306	1426	1201	1111
FBgn0004655	FBtr0070429,FBtr0070430,FBtr0344159	wapl	1905	1380	2142	980	2663	1459	2189	2132	2023	1984	3556	2000	1695	1637
FBgn0004656	FBtr0071118,FBtr0071119,FBtr0071120,FBtr0071121,FBtr0071122,FBtr0301309,FBtr0333307,FBtr0333308,FBtr0333309	fs(1)h	2190	1523	2931	1321	3596	1814	3265	3074	2787	2592	5174	2598	2214	2141
FBgn0004657	FBtr0071105,FBtr0340135,FBtr0340136,FBtr0340137	mys	981	754	1460	915	1759	1806	1290	1402	1315	1695	2581	1705	1403	1491
FBgn0004666	FBtr0082710,FBtr0082711,FBtr0334613,FBtr0334614	sim	129	149	254	179	342	195	193	265	225	257	400	325	179	159
FBgn0004687	FBtr0070783,FBtr0308579	Mlc-c	1057	1059	1597	1070	1394	1469	1135	1125	1181	1398	2189	1584	1348	1340
FBgn0004698	FBtr0087373,FBtr0087374,FBtr0308700	mus210	1902	1268	1978	956	2371	1555	1879	1778	1823	1816	3186	1847	1509	1412
FBgn0004777	FBtr0081689	Ccp84Ag	3	28	6	3	21	0	26	11	11	3	41	2	0	1
FBgn0004778	FBtr0081695	Ccp84Af	0	1	0	0	1	0	1	0	0	0	4	0	0	0
FBgn0004779	FBtr0081694	Ccp84Ae	6	21	0	0	16	0	29	21	1	0	39	0	0	1
FBgn0004780	FBtr0081690	Ccp84Ad	7	14	0	0	5	0	10	10	1	0	14	1	0	0
FBgn0004781	FBtr0081693	Ccp84Ac	0	2	0	0	6	0	2	2	8	1	23	1	0	0
FBgn0004782	FBtr0081692	Ccp84Ab	6	4	1.76	5	2.48	0	4.34	6	0	4	4	0	0	0
FBgn0004783	FBtr0081691	Ccp84Aa	0	0	3.24	1	2.52	1	7.66	1	1	0	0	0	0	0
FBgn0004784	FBtr0087047	inaC	289	182	541	344	413	367	332	332	378	476	919	430	426	317
FBgn0004795	FBtr0072072,FBtr0072073,FBtr0340029,FBtr0340030,FBtr0340031	retn	1611	1167	2110	906	2702	1457	2285	1973	1796	1684	3153	1703	1489	1533
FBgn0004797	FBtr0080915,FBtr0080916,FBtr0080917,FBtr0347182	mdy	283	172	438	187	402	294	312	276	266	304	512	317	350	268
FBgn0004811	FBtr0081316,FBtr0081317,FBtr0332246	fs(2)ltoPP43	443	481	596	382	634	496	591	516	558	565	880	604	589	393
FBgn0004828	FBtr0071345,FBtr0071346,FBtr0071347,FBtr0340343	His3.3B	4793	4011	6674	3785	6359	4553	5323	4746	5255	5358	8556	5003	6699	5025
FBgn0004832	FBtr0070670	Xpac	153	152	201	123	279	209	189	181	202	181	276	190	182	172
FBgn0004837	FBtr0080700,FBtr0346621	Su(H)	325	221	333	178	357	245	329	285	294	362	531	301	256	225
FBgn0004838	FBtr0079346,FBtr0079347,FBtr0079348,FBtr0301403,FBtr0301404,FBtr0307030,FBtr0307031,FBtr0307032	Hrb27C	11455	8006	11395	5908	14165	7548	11566	10148	9706	8989	20302	9809	11554	8815
FBgn0004839	FBtr0088028,FBtr0344879	otk	20	10	46	24	27	29	29	44	37	51	86	35	26	25
FBgn0004841	FBtr0082315,FBtr0112789	TkR86C	3	7	5	15	8	4	3	6	2	31	10	10	3	16
FBgn0004842	FBtr0085100,FBtr0345267,FBtr0345268	RYa-R	1	1	8	3	4	3	3	2	4	7	5	5	2	3
FBgn0004852	FBtr0074897,FBtr0304746	Ac76E	117	94	217	112	185	160	149	144	169	192	442	188	220	185
FBgn0004854	FBtr0074429,FBtr0334458	B-H2	6	4	14	3	6	3	3	5	4.01	7	18	3	4	2
FBgn0004855	FBtr0082925,FBtr0309995,FBtr0346348	RpII15	275	252	368	214	384	299	276	215	283	294	432	304	344	249
FBgn0004856	FBtr0071350,FBtr0333809	Bx42	928	819	1176	731	1306	1035	1045	1101	1068	1109	1915	1126	1023	898
FBgn0004858	FBtr0080637,FBtr0342915	elB	69	79	97	77	84	112	114	133	75	115	204	86	108	99
FBgn0004859	FBtr0089178,FBtr0306168,FBtr0308074	ci	133	74	246	87	211	111	214	218	185	153	344	148	151	116
FBgn0004860	FBtr0070433,FBtr0112843	ph-d	335.08	221.38	334.8	160.32	446.35	254.77	394.63	336.2	282.57	318.29	526.14	296.19	233.58	224.98
FBgn0004861	FBtr0070432,FBtr0301515,FBtr0343589,FBtr0345598	ph-p	117.92	110.62	174.2	102.68	216.65	144.23	169.37	191.8	173.43	174.71	393.86	170.81	175.42	110.02
FBgn0004862	FBtr0084087	bap	0	3	7	4	3	6	6	3	3	4	14	4	14	8
FBgn0004863	FBtr0084111	C15	2	2	4	2	3	4	1	4	5	2	4	2	5	6
FBgn0004864	FBtr0073457	hop	814	590	1003	370	1182	660	1055	915	868	788	1515	824	702	721
FBgn0004865	FBtr0078306,FBtr0078307,FBtr0306157,FBtr0306158	Eip78C	23	26	48	21	21	37	28	26	26	29	73	36	34	31
FBgn0004867	FBtr0079905,FBtr0330682,FBtr0345436	RpS2	14247	14399	25708	19258	24669	22645	17832	15848	18549	18701	31294	19518	22503	15797
FBgn0004868	FBtr0079862,FBtr0306169,FBtr0345433	Gdi	2932	2442	4734	2635	4055	2999	4058	3669	3254	3531	5838	3461	3173	2638
FBgn0004870	FBtr0072642,FBtr0333268,FBtr0333269,FBtr0333270	bab1	8	6	10	8	18	7	11	13	14	14	22	10	20	16
FBgn0004872	FBtr0080166,FBtr0340227	piwi	1703	1072	1508	605	1827	963	1648	1269	1398	1372	2493	1149	1503	1251
FBgn0004875	FBtr0073152,FBtr0073153,FBtr0112844,FBtr0112845,FBtr0333208,FBtr0333209,FBtr0333210	enc	1930	1265	2038	906	3101	1559	2442	2122	1953	1921	3874	2089	1541	1482
FBgn0004876	FBtr0083716,FBtr0305321	cdi	1110	836	1229	571	1436	939	1310	1132	1106	1155	2113	1252	983	919
FBgn0004878	FBtr0078725,FBtr0339518	cas	11	14	21	19	13	20	23	22	17	22	25	41	13	31
FBgn0004880	FBtr0073165,FBtr0333136	scrt	128	88	161	129	118	97	161	155	174	171	214	123	140	135
FBgn0004882	FBtr0084384,FBtr0084385,FBtr0084386,FBtr0100227,FBtr0100228,FBtr0301491,FBtr0334498	orb	3289	2296	3762	1659	5413	2317	4094	3399	2781	2606	6479	2914	3284	2895
FBgn0004885	FBtr0084689,FBtr0084690,FBtr0339252	tok	251	224	347	301	262	501	265	472	173	399	744	711	520	516
FBgn0004888	FBtr0073151,FBtr0303096	Scsalpha	2301	2035	3417	1847	2391	2261	2712	2372	2370	2375	4666	2623	3324	2248
FBgn0004889	FBtr0082186,FBtr0082187,FBtr0082188,FBtr0082189,FBtr0082190,FBtr0082191,FBtr0082192,FBtr0082193,FBtr0345177	tws	2342	1581	2952	1390	3371	1957	2934	2421	2351	2404	4244	2428	2110	2028
FBgn0004892	FBtr0077558	sob	10	4	15	12	9	7	20	9	21	15	24	25	17	9
FBgn0004893	FBtr0077490,FBtr0077491,FBtr0077492,FBtr0077493,FBtr0307027,FBtr0307028,FBtr0307029	bowl	142	66	222	84	143	122	143	139	111	133	321	139	159	147
FBgn0004895	FBtr0073192,FBtr0309789	fd64A	2	0	4	1	3	0	0	4	3	1	3	1	2	0
FBgn0004896	FBtr0071898	fd59A	4	1	4	0	7	4	4	3	7	3	8	1	9	9
FBgn0004897	FBtr0084770,FBtr0339246	fd96Ca	0	0	0	0	3	1	2	3	0	0	3	2	4	0
FBgn0004898	FBtr0084771	fd96Cb	2	1	5	3	3	3	0	4	4	4	5	3	2	1
FBgn0004901	FBtr0081764,FBtr0304705	Prat	870	748	1063	523	1199	808	1075	897	910	925	1623	872	820	673
FBgn0004903	FBtr0085092,FBtr0085093,FBtr0100334,FBtr0100335,FBtr0100336,FBtr0100337,FBtr0100338,FBtr0100339,FBtr0100340	Rb97D	422	293	557	286	536	360	513	474	420	460	782	439	412	385
FBgn0004907	FBtr0088412,FBtr0088413,FBtr0088414,FBtr0088415,FBtr0088416,FBtr0088417,FBtr0088418,FBtr0088419,FBtr0100182,FBtr0100183,FBtr0332916,FBtr0332917	14-3-3zeta	6668	5225	8237	4883	8737	6231	7201	6481	6407	6400	13036	6686	7869	5644
FBgn0004908	FBtr0081838	Arl2	77	93	149	85	130	132	103	94	100	143	129	117	115	91
FBgn0004910	FBtr0073174,FBtr0303420,FBtr0303421,FBtr0303422	Eip63F-1	238	194	335	292	233	312	272	323	281	331	593	344	385	283
FBgn0004911	FBtr0073162	Eip63F-2	2	0	4	3	2	0	2	2	5	8	3	2	0	1
FBgn0004913	FBtr0078837,FBtr0100159	Gnf1	2233	1514	2266	1156	2605	1770	2268	2081	1949	2093	3748	2136	1678	1651
FBgn0004914	FBtr0079747,FBtr0079748,FBtr0112846,FBtr0336633,FBtr0344784	Hnf4	652	510	1064	494	863	765	883	812	747	788	1467	740	766	600
FBgn0004915	FBtr0080025,FBtr0333489	TfIIB	439	348	507	332	567	425	416	365	449	428	764	459	442	357
FBgn0004919	FBtr0072459,FBtr0300178,FBtr0300179,FBtr0306330	gol	135	94	168	87	87	80	129	136	134	164	300	134	199	145
FBgn0004921	FBtr0088645,FBtr0088646,FBtr0088647	Ggamma1	1404	1195	2021	1096	1845	1286	1703	1512	1521	1588	2988	1508	1939	1444
FBgn0004924	FBtr0074005,FBtr0074006,FBtr0100294,FBtr0308699,FBtr0340434	Top1	3566	2227	3891	1754	4890	2604	4036	3590	3257	3088	6009	3012	3009	2490
FBgn0004926	FBtr0075968	eIF-2beta	2791	3144	3247	2489	3522	2937	2958	2988	2654	2991	4581	3149	3486	2865
FBgn0004956	FBtr0074581,FBtr0112847,FBtr0343592	os	3	1	5	6	8	2	5	8	10	8	26	7	11	10
FBgn0004957	FBtr0074577,FBtr0310487,FBtr0333247	por	189	175	213	112	250	209	223	229	206	239	374	204	173	146
FBgn0004959	FBtr0074603,FBtr0342846	phm	15	19	64	22	34	6	36	33	47	17	66	5	37	6
FBgn0005198	FBtr0074819,FBtr0332690	gig	510	377	595	247	758	394	715	574	514	514	1150	644	476	454
FBgn0005278	FBtr0089428,FBtr0089429,FBtr0089430,FBtr0089431,FBtr0089432,FBtr0089433,FBtr0089434,FBtr0089435,FBtr0089436,FBtr0089437,FBtr0308091,FBtr0330656	Sam-S	4165	3248	5642	2765	6120	3545	5481	5373	4455	4503	9049	4435	5253	4044
FBgn0005322	FBtr0080065,FBtr0343611,FBtr0343612	nmd	921	744	1076	624	1146	917	979	801	855	847	1680	901	927	672
FBgn0005355	FBtr0082665	Su(fu)	400	368	461	305	644	498	504	395	443	461	773	451	410	365
FBgn0005386	FBtr0306009,FBtr0306010	ash1	1344	887	1434	559	1793	1016	1498	1380	1204	1243	2474	1275	1038	1006
FBgn0005390	FBtr0070892	fs(1)M3	1966	974	1907	699	2755	1087	2176	1577	1498	1114	3382	1224	1778	1381
FBgn0005391	FBtr0071424,FBtr0339648	Yp2	15941.4	9897	57637	20022	42671	22648.4	23501	18706	25716.3	19909	44762.3	21376	27333	16973
FBgn0005411	FBtr0074234,FBtr0307176,FBtr0307177,FBtr0307178	U2af50	1005	818	1386	849	1333	1167	1219	1027	1100	1143	1746	1167	1131	933
FBgn0005427	FBtr0089441,FBtr0089442,FBtr0100577,FBtr0100578,FBtr0100579,FBtr0100580,FBtr0100581,FBtr0100582,FBtr0308208,FBtr0308209,FBtr0332976,FBtr0332977,FBtr0332978	ewg	703	458	916	428	1109	583	870	785	726	758	1309	620	766	610
FBgn0005533	FBtr0076479	RpS17	6374	6995	11530	9220	9780	9576	7905	7346	7866	8643	13105	9093	11920	8422
FBgn0005536	FBtr0075441,FBtr0112850,FBtr0112851,FBtr0112852,FBtr0301472,FBtr0301473,FBtr0301575,FBtr0308212,FBtr0308213,FBtr0308214,FBtr0308215,FBtr0308216,FBtr0333616	Mbs	1301	972	1676	934	1708	1010	1621	1493	1440	1480	2605	1526	1295	1252
FBgn0005558	FBtr0089235,FBtr0089236,FBtr0100395,FBtr0100396	ey	17	12	16	6	24	18	11	17	15	19	43	15	13	22
FBgn0005561	FBtr0089327,FBtr0089328,FBtr0100342,FBtr0100344,FBtr0100345,FBtr0100346,FBtr0301563	sv	20	10	33	17	19	5	25	15	24	13	52	8	21	18
FBgn0005564	FBtr0074973,FBtr0112853,FBtr0333273	Shal	76	68	99	69	42	57	78	83	69	74	197	89	99	75
FBgn0005585	FBtr0082103,FBtr0334618	Crc	5612	5103	6186	4047	7474	5269	4998	4871	6173	5950	10197	5809	7462	5010
FBgn0005586	FBtr0088257	Rab3	141	100	175	112	137	134	116	136	123	186	294	151	184	129
FBgn0005590	FBtr0081261,FBtr0343860	scw	0	0	0	0	0	0	0	1	0	1	23	9	3	2
FBgn0005592	FBtr0075778,FBtr0100676	btl	18	10.44	43	18	29	19.6	46.02	31	29	30	78	42	30	31
FBgn0005593	FBtr0079946,FBtr0343653	RpL7	10052	10440	17211	11436	15990	14593	13168	11764	12800	14078	20420	13647	16635	12378
FBgn0005596	FBtr0085415,FBtr0330292	yem	1256	1001	1514	712	1921	1201	1694	1408	1417	1440	2487	1356	938	1036
FBgn0005612	FBtr0072157,FBtr0072158,FBtr0343282	Sox14	171	169	377	254	346	471	276	284	263	335	537	322	275	281
FBgn0005613	FBtr0087576	Sox15	6	8	11	5	11	4	6	10	14	7	11	11	13	9
FBgn0005614	FBtr0088471,FBtr0088473,FBtr0301662	trpl	1090	730	2210	1186	1424	1036	1041	975	1291	1380	3088	1333	1714	1288
FBgn0005616	FBtr0077570,FBtr0077571	msl-2	76	48	96.23	35	69	36	71	75	68	69	156	62	83	72
FBgn0005617	FBtr0081130,FBtr0343118	msl-1	1817	1214	2081	909	2352	1291	2104	1885	1864	1816	3215	1596	1270	1098
FBgn0005619	FBtr0088333,FBtr0331923,FBtr0331924,FBtr0345474	Hdc	20	11	54	17	43	27	36	28	31	33	98	26	35	31
FBgn0005624	FBtr0087798,FBtr0345196,FBtr0345375	Psc	422	271	472	207	571	264	509	492	412	475	725	403	235	267
FBgn0005626	FBtr0076956,FBtr0076957,FBtr0345585	ple	118	47	222	54	104	66	142	155	101	96	490	97	164	55
FBgn0005630	FBtr0089342,FBtr0089343,FBtr0089344,FBtr0089345,FBtr0089346,FBtr0089347,FBtr0089348,FBtr0089349,FBtr0089350,FBtr0089351,FBtr0089352,FBtr0089353,FBtr0089355,FBtr0089356,FBtr0089357,FBtr0089359,FBtr0089360,FBtr0089361,FBtr0089362,FBtr0089363,FBtr0089364,FBtr0089365,FBtr0089366,FBtr0100286,FBtr0343132	lola	7363.75	5746.23	8943.35	4144.1	11559.9	6955.66	9356.29	8367.12	8034.48	7770.39	13323.4	7638.75	6853.13	6454.18
FBgn0005631	FBtr0071922,FBtr0343013	robo	51	28	92	48	94	52	83	110	77	99	192	90	72	65
FBgn0005632	FBtr0085843,FBtr0085844,FBtr0307547,FBtr0307548,FBtr0307550,FBtr0339188,FBtr0339189	faf	2650	1668	3017	1382	3480	2004	2907	2885	2652	2706	5399	2805	2247	2219
FBgn0005633	FBtr0074910,FBtr0332723	fln	316	14	453	70	136	211	191	325	319	206	651	220	330	131
FBgn0005636	FBtr0072267,FBtr0330610,FBtr0330611,FBtr0330612	nvy	28	16	62	27	29	42	39	31	38	37	65	40	29	27
FBgn0005638	FBtr0072272,FBtr0339359	slbo	22	15	26	25	28	19	44	13	38	63	127	13	33	15
FBgn0005640	FBtr0073131,FBtr0073132,FBtr0073133,FBtr0073134,FBtr0073135,FBtr0110920,FBtr0110921,FBtr0110922,FBtr0110923,FBtr0110924,FBtr0110925,FBtr0301948,FBtr0302598,FBtr0330068	Eip63E	659	465	735	368	863	598	747	654	537	602	1329	694	670	625
FBgn0005642	FBtr0085356	wdn	874	801	1031	539	1356	959	1094	968	887	1013	1357	919	854	764
FBgn0005648	FBtr0088785,FBtr0088786	Pabp2	797	616	1167	683	1417	923	1120	991	1102	924	1702	903	1105	766
FBgn0005649	FBtr0084591,FBtr0084592,FBtr0084594,FBtr0333200,FBtr0333201,FBtr0333202	Rox8	2797	2184	3227	1583	3537	2301	2911	2587	2728	3009	4728	2807	2343	2304
FBgn0005654	FBtr0087768,FBtr0087769	lat	487.93	357.1	482.37	207	583.28	406	466	398	431.26	396.54	668	452	388	326
FBgn0005655	FBtr0086307,FBtr0086308	PCNA	1604	1607	2115	1213	2326	1549	1805	1470	1814	1763	2664	1628	1674	1376
FBgn0005658	FBtr0077054,FBtr0077055,FBtr0273355,FBtr0347000,FBtr0347001	Ets65A	9	5	15	10	18	12	12	24	15	14	20	14	10	11
FBgn0005659	FBtr0085224,FBtr0339318	Ets98B	72	30	108	48	62	59	73	65	98	107	211	123	92	76
FBgn0005660	FBtr0078079,FBtr0112854,FBtr0344014,FBtr0345429	Ets21C	7	147	6	320	19	327	5	41	8	362	24	274	21	294
FBgn0005664	FBtr0080281,FBtr0342578	Cry	17	13	28	27	16	37	7	29	6	9	67	68	16	45
FBgn0005666	FBtr0089793,FBtr0301340,FBtr0334482,FBtr0334483,FBtr0344988	bt	3081	1789	4040	2297	2335	1677	3435	3266	2843	3029	6425	2464	3785	2765
FBgn0005670	FBtr0070427,FBtr0070428	Cyp4d1	69	35	159	94	78	48	51	47	102	102	213	116	63	63
FBgn0005671	FBtr0082670,FBtr0082671,FBtr0301661	Vha55	4870	3677	6644	2729	6606	4076	5677	4811	4898	4895	10413	5195	6571	4473
FBgn0005672	FBtr0081267,FBtr0081268,FBtr0081269,FBtr0081270,FBtr0100597	spi	376	338	563	336	483	420	517	521	384	450	707	528	565	507
FBgn0005674	FBtr0084511,FBtr0084512	Aats-glupro	1808	1353	2189	985	2733	1388	1993	1798	1616	1690	3782	1959	1717	1512
FBgn0005677	FBtr0080875,FBtr0080876,FBtr0080877,FBtr0080878,FBtr0100399,FBtr0100400	dac	28	12	32	8	23	26	21	34	32	26	75	23	44	42
FBgn0005683	FBtr0080046,FBtr0333490	pie	419	277	393	187	521	334	383	353	386	429	601	420	328	291
FBgn0005694	FBtr0078348,FBtr0078349,FBtr0078350,FBtr0330156	Aef1	1554	1049	1599	730	2037	1077	1636	1368	1385	1332	2584	1304	1329	1118
FBgn0005695	FBtr0088710,FBtr0339337	gcl	1467	1134	1299	554	1881	1202	1329	1028	1047	1056	1870	1090	1078	901
FBgn0005696	FBtr0114543	DNApol-alpha73	536	471	623	327	797	589	647	531	610	621	822	611	479	438
FBgn0005771	FBtr0080643,FBtr0342913	noc	125	124	228	174	177	136	186	241	221	256	316	202	211	159
FBgn0005775	FBtr0073375,FBtr0309972	Con	62	39	60	51	77	66	51	61	86	90	138	70	72	57
FBgn0005777	FBtr0082128,FBtr0082129,FBtr0331693	PpD3	1331	905	1472	844	1701	1104	1388	1145	1211	1215	2178	1212	1170	980
FBgn0005778	FBtr0071806	PpD5	0	0	0	0	0	0	0	0	0	0	0	0	0	0
FBgn0005779	FBtr0077660	PpD6	0	0	0	0	0	0	0	0	0	0	0	0	0	0
FBgn0008635	FBtr0074576	betaCOP	924	851	1313	734	1413	1115	1165	1027	1098	1153	2026	1121	1038	985
FBgn0008636	FBtr0071556	hbn	2	1	2	6	7	6	3	3	5	2	6	0	3	5
FBgn0008646	FBtr0082880	E5	2	4	12	4	4	10	9	4	12	6	19	13	12	8
FBgn0008651	FBtr0084092,FBtr0300061,FBtr0332438	lbl	7	5	10	8	7	11	14	13	10	12	18	6	18	11
FBgn0010014	FBtr0070764,FBtr0308348	CanB	55	56	109	63	77	63	83	68	66	67	169	61	89	71
FBgn0010015	FBtr0085732,FBtr0304582,FBtr0334546	CanA1	42	43	89	51	65	42	67	45	69	82	110	64	96	48
FBgn0010019	FBtr0070099	Cyp4g1	35808	18474	72931	28951	29883	16970	46624	44180	45492	23757	98362	16226	51150	19379
FBgn0010038	FBtr0082569	GstD2	33	2119.33	50	4732	99	4757	26	761	8	2776.58	53	4257	67	4758
FBgn0010039	FBtr0082570	GstD3	221	338	296	406	346	589	182	176	166	207	344	490	167	406
FBgn0010040	FBtr0082571	GstD4	2	33	1	58	4	98	2	5	1	14	8	66	2	59
FBgn0010041	FBtr0082572	GstD5	25	791.67	3	691	8	495	23	86	13	364.42	31	486	14	408
FBgn0010042	FBtr0082573	GstD6	0	18	2	52	5	34	2	3	1	26	6	25	0	20
FBgn0010043	FBtr0082574	GstD7	3	50	20	335	7	115	5	23	1	152	16	295	8	262
FBgn0010044	FBtr0082575	GstD8	12	34	14	24	6	41	9	18	5	17	19	51	6	42
FBgn0010051	FBtr0078686,FBtr0078687,FBtr0344265	Itp-r83A	416	230	722	355	677	493	586	584	600	759	1204	615	571	573
FBgn0010052	FBtr0087223,FBtr0301751,FBtr0340021	Jhe	5	21	5	24	15	7	6	4	5	10	21	7	17	13
FBgn0010053	FBtr0086625	Jheh1	399	781	1341	2304	439	1478	597	1810	688	2817	1743	2637	862	3185
FBgn0010078	FBtr0071897	RpL23	11227	12459	19221	16361	18823	19546	14054	15319	16097	17276	25163	17253	21578	16341
FBgn0010097	FBtr0081228,FBtr0332572	gammaTub37C	632	590	840	432	830	568	666	567	692	781	1049	636	518	575
FBgn0010100	FBtr0081473,FBtr0300425,FBtr0343871,FBtr0346587	Acon	5145	2846	8176	2880	5689	4025	5568	5370	5505	5087	14116	5889	6218	3919
FBgn0010105	FBtr0075579,FBtr0333023	comm	29	21	39	36	33	21	34	41	47	45	56	47	50	45
FBgn0010109	FBtr0088803	dpn	2	2	9	3	4	4	7	4	6	9	15	14	8	5
FBgn0010113	FBtr0085619,FBtr0085620,FBtr0085621,FBtr0330311	hdc	996	831	1269	560	1364	834	1314	1231	1220	1300	2043	1229	835	898
FBgn0010114	FBtr0088606,FBtr0088607,FBtr0088608,FBtr0100119	hig	211	166	339	229	234	231	227	241	202	228	553	238	275	250
FBgn0010173	FBtr0081867	RpA-70	2221	1631	2606	1305	3116	2145	2418	2151	2224	2397	3657	2376	1968	1951
FBgn0010194	FBtr0074623,FBtr0343046	Wnt5	301	195	308	140	453	272	350	332	196	206	535	331	185	229
FBgn0010197	FBtr0112856,FBtr0343625,FBtr0346610	Gyc32E	1	1	2	1	2	6	1	3	3	4	4	2	1	5
FBgn0010198	FBtr0073792,FBtr0073793,FBtr0073794,FBtr0073795,FBtr0300828	RpS15Aa	8455.61	8224.52	14344.8	10111.2	11465.1	10745.9	10118	9047.75	9240.99	10291.4	14816.5	9446.9	13440.1	9804.91
FBgn0010213	FBtr0087078,FBtr0345492	Sod2	897	765	1265	773	1023	858	803	790	884	855	1691	986	1047	704
FBgn0010215	FBtr0070038,FBtr0339894	alpha-Cat	1960	1254	1789	884	2215	1321	1519	1313	1597	1615	3164	1709	1413	1324
FBgn0010217	FBtr0089186,FBtr0333672,FBtr0344754	ATPsyn-beta	16702	10823	21353	9375	16905	12608	16789	14928	13966	12708	33545	14656	18869	12429
FBgn0010220	FBtr0088564	Dbp45A	358	314	360	221	419	297	355	262	287	289	557	302	369	287
FBgn0010222	FBtr0081996,FBtr0081997,FBtr0336761	Nmdmc	282	244	243	213	386	529	350	479	192	239	501	242	358	236
FBgn0010223	FBtr0075354	Galphaf	68	51	92	48	101	102	73	78	98	111	170	83	128	51
FBgn0010225	FBtr0078968,FBtr0078969,FBtr0078971,FBtr0078973,FBtr0309256,FBtr0309257,FBtr0336707	Gel	1600	1583	2967	1777	1688	2096	841	1626	1905	2259	4903	2620	2581	1951
FBgn0010226	FBtr0087005,FBtr0087006,FBtr0100258,FBtr0333551	GstS1	1277	1064	1498	758	1249	1165	1311	1258	1212	1174	2464	1553	1208	952
FBgn0010228	FBtr0071673,FBtr0071674,FBtr0342960,FBtr0345488	HmgZ	710	441	1364	788	909	551	903	890	1003	787	2028	781	1554	693
FBgn0010235	FBtr0075951,FBtr0331555,FBtr0331556	Klc	995	887	1267	737	1310	953	1071	979	1056	1089	1941	1196	1014	961
FBgn0010238	FBtr0087933	Lac	589	503	815	437	802	616	778	722	689	707	1229	830	678	572
FBgn0010240	FBtr0074129	Lcch3	12	15	24	18	25	13	25	23	21	17	61	23	44	25
FBgn0010241	FBtr0087537	Mdr50	141	99	405	236	263	258	83	107	274	265	573	246	228	244
FBgn0010246	FBtr0072672,FBtr0072673,FBtr0072674,FBtr0072675	Myo61F	810	863	1635	1268	1279	1055	926	1309	1143	1706	2922	1707	1054	1135
FBgn0010247	FBtr0113885	Parp	1190	713	1129	522	1379	841	1222	900	872	878	2152	1127	1073	815
FBgn0010258	FBtr0082853	Rbp4	3	3	9	3	0	1	2	0	0	4	2	4	2	1
FBgn0010263	FBtr0077637,FBtr0077638,FBtr0077639,FBtr0077640,FBtr0100468,FBtr0290237,FBtr0290238,FBtr0330213,FBtr0343782	Rbp9	597	425	929	525	511	458	659	733	622	677	1419	710	925	587
FBgn0010265	FBtr0079724,FBtr0100541,FBtr0346454	RpS13	8110	7567	13329	8642	11888	10374	9693	8944	9010	9633	15170	9793	12961	9449
FBgn0010269	FBtr0071313,FBtr0340120	Dsor1	539	520	766	460	790	646	713	602	593	651	1058	695	719	624
FBgn0010278	FBtr0072242	Ssrp	2320	1939	2584	1495	3140	2247	2405	2326	2098	2177	4069	2258	2314	2031
FBgn0010280	FBtr0075448,FBtr0075449,FBtr0075450,FBtr0075451,FBtr0114589,FBtr0301911,FBtr0333290,FBtr0333291,FBtr0345951	Taf4	1634	1257	1861	889	2398	1574	2120	1903	1774	1850	3199	1787	1387	1442
FBgn0010282	FBtr0081719	TfIIFalpha	1258	996	1468	899	1649	1343	1492	1440	1398	1322	2215	1214	1369	1116
FBgn0010287	FBtr0079542	Trf	130	129	112	73	225	145	81	96	135	143	262	159	182	132
FBgn0010288	FBtr0077844,FBtr0303459,FBtr0330676	Uch	1523	1379	1674	995	2017	1428	1633	1337	1394	1548	2402	1732	1468	1371
FBgn0010292	FBtr0071090	bys	728	598	845	499	1071	725	720	696	669	657	1102	568	784	598
FBgn0010294	FBtr0070540	ng2	0	0	0	0	0	0	0	0	0	0	0	0	0	1
FBgn0010295	FBtr0070539	ng3	0	0	0	0	0	0	0	0	0	0	2	0	0	0
FBgn0010296	FBtr0070538	ng4	0	0	0	0	0	0	0	0	0	0	0	0	0	0
FBgn0010300	FBtr0081158,FBtr0081159,FBtr0081160,FBtr0336627,FBtr0344846	brat	2517	1735	2775	1173	3881	1842	3076	2674	2209	2131	4292	2326	1949	1823
FBgn0010303	FBtr0073747,FBtr0073748,FBtr0330396,FBtr0330397,FBtr0340303	hep	941	683	1138	629	1308	899	1214	1056	977	1034	1843	1073	854	859
FBgn0010309	FBtr0081194,FBtr0302561	pigeon	226	190	326	113	369	182	329	228	246	218	458	225	266	215
FBgn0010313	FBtr0078844,FBtr0308118,FBtr0308119,FBtr0308120,FBtr0345141	corto	1130	787	1303	617	1490	917	1390	1241	1318	1294	2002	1020	1071	921
FBgn0010314	FBtr0079799	Cks30A	437	325	641	253	559	351	472	384	417	393	561	384	386	341
FBgn0010315	FBtr0300391,FBtr0300392,FBtr0300393	CycD	945	661	974	467	1224	760	1069	868	803	905	1424	907	782	708
FBgn0010316	FBtr0088469	dap	818	571	716	306	1106	686	737	636	670	640	854	556	618	492
FBgn0010317	FBtr0073127,FBtr0073128	CycJ	237	181	270	126	321	224	248	200	220	220	289	187	256	185
FBgn0010323	FBtr0343220,FBtr0343221	Gsc	0	1	4	1	1	3	0	1	1	2	5	1	4	1
FBgn0010328	FBtr0085178,FBtr0112857,FBtr0308502,FBtr0334730,FBtr0334731	woc	3472	2413	3804	1755	5330	2930	4406	4067	3842	3882	6948	3445	2647	2613
FBgn0010329	FBtr0089999,FBtr0340409	Tbh	23	20	30	24	35	18	15	22	20	33	65	20	45	29
FBgn0010333	FBtr0072730,FBtr0331868	Rac1	944	782	1071	630	1429	948	1268	1169	1052	1015	1667	993	1263	998
FBgn0010339	FBtr0087976	128up	837	716	1058	597	1234	762	928	746	911	778	1398	746	944	654
FBgn0010340	FBtr0082909,FBtr0337095	140up	154	128	220	127	232	165	127	120	110	120	247	158	186	145
FBgn0010341	FBtr0074751,FBtr0309214,FBtr0309215	Cdc42	1338	1103	1795	941	1742	1332	1542	1466	1378	1530	2646	1581	1477	1272
FBgn0010342	FBtr0088530	Map60	1025	861	1171	688	1469	1070	1175	1078	1103	1203	1813	1205	937	876
FBgn0010348	FBtr0078571,FBtr0078573,FBtr0078574,FBtr0078575,FBtr0112858,FBtr0299906,FBtr0299907,FBtr0332054	Arf79F	3840	3079	4849	2852	4460	3212	4034	3802	3790	3965	7175	4076	3729	3275
FBgn0010350	FBtr0076688,FBtr0346546	CdsA	833	623	1018	478	955	618	821	740	832	821	1616	817	835	681
FBgn0010352	FBtr0075263,FBtr0075264,FBtr0075266,FBtr0075267,FBtr0075268,FBtr0075269,FBtr0112860,FBtr0333214	Nc73EF	3957	2217	5335	2426	3301	3551	3894	4255	4027	4155	9873	4630	4887	3319
FBgn0010355	FBtr0081684,FBtr0081685,FBtr0081686,FBtr0301622,FBtr0304903,FBtr0345257	Taf1	1132	795	1301	629	1699	952	1363	1358	1169	1293	2415	1344	966	955
FBgn0010356	FBtr0088240	Taf5	468	346	520	233	616	374	447	388	515	451	756	424	384	321
FBgn0010357	FBtr0088122,FBtr0345928	betaTry	5388.76	3203.99	11709.9	4455.94	8636.23	3935.72	5264.36	3875.99	8042.32	5231.23	16883.8	4977	14516.4	4469.38
FBgn0010358	FBtr0088124	deltaTry	349.91	430.98	2649.27	2393.3	1120.54	474.15	461.78	618.81	301.47	358.25	2534.14	1152.89	2084.44	1694.69
FBgn0010359	FBtr0088159	gammaTry	357.2	874.98	1315.98	1110.01	469.84	395.85	278.46	322.74	542.09	834.17	1392.48	732.33	1374.49	892.85
FBgn0010379	FBtr0083226,FBtr0083227,FBtr0083228,FBtr0344470,FBtr0344717	Akt1	1328	912	1480	777	1500	1121	1353	1168	1165	1230	2189	1229	1087	1093
FBgn0010380	FBtr0074789	AP-1-2beta	1119	894	1314	697	1528	1075	1263	1155	1185	1233	2265	1273	1104	966
FBgn0010381	FBtr0073073	Drs	1080	1097	2485	1666	1139	1161	1823	2094	1390	1565	2760	1644	2806	1542
FBgn0010382	FBtr0080773,FBtr0080774,FBtr0080775,FBtr0080776,FBtr0080777,FBtr0305561	CycE	2197	1680	2317	1036	3089	1808	2650	2382	2057	2097	3479	2173	1604	1629
FBgn0010383	FBtr0074609,FBtr0074610	Cyp18a1	160	139	420	267	326	469	288	222	236	210	528	252	156	72
FBgn0010385	FBtr0088432	Def	15	16	5	1	36	12	7	12	0	0	7	7	3	1
FBgn0010387	FBtr0076915,FBtr0076916	Dbi	485	1210	1413	2361	543	1452	841	1182	864	1564	1928	1699	956	1155
FBgn0010388	FBtr0087436,FBtr0309055	Dro	6	7	5	6	9	10	22	26	12	6	16	11	38	3
FBgn0010389	FBtr0083548,FBtr0083549,FBtr0083550	htl	93	57	120	68	126	80	81	79	85	76	251	84	129	68
FBgn0010391	FBtr0073480	Gtp-bp	767	763	1222	691	1247	1011	1012	1003	1068	1080	1889	1035	977	820
FBgn0010395	FBtr0081461,FBtr0346711	Itgbetanu	78	88	123	87	98	114	92	124	77	96	244	139	115	130
FBgn0010397	FBtr0087512,FBtr0333166	LamC	348	514	656	536	880	883	637	580	553	812	1099	763	573	623
FBgn0010398	FBtr0080092,FBtr0331671	Lrr47	177	154	229	109	205	174	194	142	193	212	237	184	174	141
FBgn0010399	FBtr0078763	Nmdar1	20	21	49	21	42	29	26	16	32	32	75	26	26	40
FBgn0010401	FBtr0300320,FBtr0300321,FBtr0331341	Os-C	64	38	155	37	87	99	124	71	90	29	139	61	195	61
FBgn0010403	FBtr0078655	Obp83b	67	31	156	39	62	37	60	24	82	31	69	36	136	40
FBgn0010406	FBtr0076752	RNaseX25	487	346	730	390	726	658	549	560	547	549	985	646	601	497
FBgn0010407	FBtr0079978	Ror	4	11	11	4	6	16	10	11	7	14	10	9	6	9
FBgn0010408	FBtr0076423,FBtr0076424,FBtr0076425,FBtr0342577	RpS9	9840	11499	18756	14638	16711	17055	13105	12211	13108	14210	19766	14393	15821	10984
FBgn0010409	FBtr0086947	RpL18A	7704	7990	13163	9206	11723	11058	9446	8493	9742	10359	15914	10245	13419	9232
FBgn0010411	FBtr0086273,FBtr0086274	RpS18	9921	9790	16934	12351	14982	13986	11848	10863	11948	12723	18665	13030	15889	11080
FBgn0010412	FBtr0074311,FBtr0074312,FBtr0074313,FBtr0340149,FBtr0345129	RpS19a	6474	8034	13553	10218	10957	10251	9949	9329	9977	11056	14783	10963	12821	9363
FBgn0010414	FBtr0072362,FBtr0343316	SerT	11	6	30	8	20	12	22	10	19	13	50	18	13	10
FBgn0010415	FBtr0071706,FBtr0071707,FBtr0273206,FBtr0305897,FBtr0342892,FBtr0342893,FBtr0342894,FBtr0342895	Sdc	1412	1238	2008	1145	1679	1223	1591	1555	1391	1497	2820	1460	1796	1442
FBgn0010416	FBtr0074305,FBtr0340315	TH1	522	408	601	288	722	461	602	526	549	499	933	509	521	371
FBgn0010417	FBtr0074941,FBtr0333272	Taf6	374	314	510	287	539	442	473	466	444	557	714	497	401	374
FBgn0010421	FBtr0082310	TfIIFbeta	568	437	638	339	675	554	598	516	529	551	782	523	488	422
FBgn0010422	FBtr0080722,FBtr0332475	TfIIS	689	581	819	451	926	640	815	786	773	816	1294	736	726	580
FBgn0010423	FBtr0088184,FBtr0345540	TpnC47D	123	128	131	84	124	62	130	73	89	88	246	46	147	58
FBgn0010424	FBtr0089585,FBtr0345120	TpnC73F	147	247	319	333	254	217	178	165	193	257	430	186	245	196
FBgn0010425	FBtr0088160	epsilonTry	2701	2408	4148	2330	1416	625	1402	1622	3188	2595	5647	1793	4933	2517
FBgn0010431	FBtr0076613	mtrm	2158	1837	2338	1240	2863	1987	2214	1808	1807	1877	2937	1862	2085	1651
FBgn0010433	FBtr0081828	ato	0	0	0	4	0	0	1	1	1	0	0	2	0	2
FBgn0010434	FBtr0086506,FBtr0086508,FBtr0086509,FBtr0301279,FBtr0340468,FBtr0340469	cora	811	553	1553	827	970	983	822	943	879	1105	2545	1446	964	893
FBgn0010435	FBtr0072400,FBtr0072401,FBtr0072402,FBtr0343507,FBtr0343508	emp	692	377	1246	402	708	399	662	483	842	581	1660	619	910	433
FBgn0010438	FBtr0083277	mtSSB	444	414	517	318	603	463	455	421	461	484	643	382	466	348
FBgn0010441	FBtr0085179,FBtr0334732	pll	321	357	421	270	429	325	372	399	376	415	529	369	403	330
FBgn0010452	FBtr0075890,FBtr0330075	trn	36	29	111	52	57	64	51	108	64	84	102	100	41	58
FBgn0010453	FBtr0089291,FBtr0334799	Wnt4	14	9	34	20	27	41	21	26	22	40	54	34	18	23
FBgn0010470	FBtr0071703,FBtr0300397,FBtr0306013,FBtr0342896,FBtr0342897	Fkbp14	561	561	1247	773	1088	1027	910	864	674	781	1338	675	909	717
FBgn0010473	FBtr0089268,FBtr0089269,FBtr0089270,FBtr0089271,FBtr0301863,FBtr0301864,FBtr0333484,FBtr0333485,FBtr0347158,FBtr0347159	tutl	249	156	264	163	205	172	226	189	180	235	485	206	266	208
FBgn0010482	FBtr0086136,FBtr0086137,FBtr0301420,FBtr0301421,FBtr0301423,FBtr0301424,FBtr0308840,FBtr0308841,FBtr0308842	l(2)01289	815	412	1149	527	723	398	973	753	710	571	2176	573	970	498
FBgn0010488	FBtr0087786,FBtr0087787,FBtr0334772	NAT1	7801	5517	9351	4356	12021	6775	9646	8921	8125	8029	16324	8558	6648	6653
FBgn0010497	FBtr0080292	dmGlut	923	661	1375	530	1242	631	910	643	1027	827	1862	725	1308	746
FBgn0010501	FBtr0072062	Dcp-1	353	318	483	231	545	390	419	387	408	373	630	343	381	301
FBgn0010504	FBtr0088811,FBtr0088812,FBtr0088813,FBtr0088814,FBtr0339296	kermit	236.96	203.97	276.55	134.82	366.22	291.49	273.5	294.38	295.82	311.99	524.08	354.22	288.18	300.78
FBgn0010516	FBtr0088082,FBtr0088083	wal	1384	1197	1965	1272	1759	1640	1521	1489	1688	1788	2978	1975	2199	1604
FBgn0010520	FBtr0079874	Bka	191	197	233	151	290	235	258	199	211	203	265	178	238	180
FBgn0010531	FBtr0300944,FBtr0333068	Ccs	181	226	241	273	243	358	176	207	200	309	335	299	223	283
FBgn0010548	FBtr0088993,FBtr0088996,FBtr0300477,FBtr0300478,FBtr0300479,FBtr0300480,FBtr0300481,FBtr0308198,FBtr0310674,FBtr0310675,FBtr0310676,FBtr0336912	Aldh-III	915	704	1655	967	1066	866	1065	991	1325	1332	2362	1249	1207	905
FBgn0010549	FBtr0302504,FBtr0332999	l(2)03659	4	11	12	8	27	17	18	26	8	10	30	9	13	7
FBgn0010551	FBtr0086614,FBtr0086615,FBtr0086616,FBtr0112861,FBtr0112862,FBtr0112863	Phb2	2193	1842	2873	1532	3479	2520	2604	2054	2243	2144	3971	2277	2506	1924
FBgn0010575	FBtr0086766,FBtr0301547,FBtr0301548,FBtr0301549,FBtr0301550,FBtr0301551,FBtr0329997	sbb	1582	1193.78	2031	911	2700	1494	2327	1932	2028	2104	3472	1990	1447	1521
FBgn0010583	FBtr0078013,FBtr0078014,FBtr0078015,FBtr0332973	dock	568	464	661	367	751	566	706	629	688	720	1200	699	566	548
FBgn0010590	FBtr0087262	Prosbeta1	945	1061	1370	1018	1346	1334	1101	924	1113	1335	1799	1380	1346	1039
FBgn0010591	FBtr0087007,FBtr0087008	Sply	715	703	994	657	968	792	838	785	794	1013	1594	1093	923	812
FBgn0010602	FBtr0078081,FBtr0078082,FBtr0310028,FBtr0310029	lwr	1092	1106	1522	986	1681	1356	1293	1144	1281	1348	1985	1333	1480	1228
FBgn0010607	FBtr0079050,FBtr0079051,FBtr0331229	l(2)05714	363	256	451	271	440	281	403	377	355	378	505	326	317	269
FBgn0010611	FBtr0087145,FBtr0087146,FBtr0087147,FBtr0087148,FBtr0087149,FBtr0340059	Hmgs	783	1039	1076	931	1187	1183	760	891	1033	1611	1766	1552	930	1005
FBgn0010612	FBtr0080167,FBtr0110872,FBtr0305994	l(2)06225	1610	1308	2433	1373	1619	1593	1589	1426	1693	1602	3107	1939	2422	1382
FBgn0010620	FBtr0086909	Sip1	657	552	947	489	845	598	841	774	794	873	1203	717	929	653
FBgn0010621	FBtr0087987,FBtr0087988	Cct5	3220	3241	4756	2733	5571	3940	4060	3401	4017	4009	6671	3958	3975	3309
FBgn0010622	FBtr0071985,FBtr0336732	l(2)06496	202	238	309	220	343	313	264	270	238	219	381	222	287	240
FBgn0010638	FBtr0087498	Sec61beta	725	880	1058	639	1065	884	899	734	911	1072	1239	926	1071	811
FBgn0010651	FBtr0086634,FBtr0086635,FBtr0345426	l(2)08717	180	138	773	322	529	257	360	405	642	303	832	274	585	271
FBgn0010660	FBtr0071996	Nup214	1148	800	1264	520	1419	811	1372	1141	1208	1198	2170	1224	857	901
FBgn0010741	FBtr0076238,FBtr0332708	l(3)01239	1134	1063	1348	898	1493	1290	1135	1086	1101	1158	1835	1144	1269	934
FBgn0010747	FBtr0077169	Srp54k	1116	969	1509	830	1499	1073	1370	1370	1091	1215	2323	1189	1316	1086
FBgn0010750	FBtr0078868,FBtr0334899	atms	559	442	738	341	761	579	587	583	546	606	1050	641	565	497
FBgn0010762	FBtr0076262,FBtr0076263,FBtr0076264,FBtr0331573,FBtr0331574	simj	748	593	887	457	1032	607	923	877	814	794	1424	808	692	690
FBgn0010768	FBtr0083733	sqz	132	76	149	55	209	132	138	139	137	107	198	95	109	98
FBgn0010770	FBtr0084012	ppan	507	452	694	387	839	563	578	521	571	582	991	478	612	456
FBgn0010772	FBtr0078728,FBtr0334951,FBtr0334952	Xe7	586	415	835	455	907	592	800	756	656	736	1464	735	739	607
FBgn0010774	FBtr0081642	Ref1	1682	1664	2115	1246	2632	1955	1731	1481	1947	2019	2864	1883	2038	1631
FBgn0010786	FBtr0072679	l(3)02640	1279	1234	1691	1035	2184	1694	1664	1628	1563	1931	2619	1496	1622	1567
FBgn0010803	FBtr0081981	Aats-trp	631	570	783	476	837	667	727	626	649	679	1137	687	679	607
FBgn0010808	FBtr0085745	l(3)03670	673	596	882	547	770	619	784	726	660	626	1348	845	853	572
FBgn0010812	FBtr0081788	unc-45	560	592	530	524	717	939	501	531	414	744	1090	866	402	668
FBgn0010825	FBtr0076616,FBtr0076618,FBtr0076619,FBtr0305696,FBtr0305697,FBtr0305698,FBtr0305699,FBtr0333048,FBtr0333049	Gug	1856	1261	1969	850	2529	1352	2346	2146	1939	1940	3654	2088	1455	1547
FBgn0010830	FBtr0078535	l(3)04053	501	380	610	325	706	482	600	584	554	540	959	571	481	438
FBgn0010877	FBtr0083595,FBtr0083596,FBtr0334313,FBtr0334314	l(3)05822	1117	839	1429	679	1496	985	1378	1101	1264	1282	1880	1107	994	961
FBgn0010894	FBtr0077136	sinu	175	102	292	113	243	156	203	177	161	174	301	140	192	160
FBgn0010905	FBtr0304613,FBtr0304614,FBtr0304615,FBtr0304616,FBtr0304617,FBtr0304618,FBtr0304619,FBtr0304620,FBtr0304621,FBtr0345046,FBtr0345047	Spn	1766	1171	2127	834	2715	1399	2159	2138	1797	1857	3547	1861	1428	1365
FBgn0010909	FBtr0072956,FBtr0072957,FBtr0072958,FBtr0072959,FBtr0333362,FBtr0333363,FBtr0333364,FBtr0333365	msn	1739	1320	2154	1129	2083	1426	2094	1878	1498	1686	3012	1633	1497	1419
FBgn0010926	FBtr0083504,FBtr0347218	l(3)07882	966	768	993	507	1516	834	1029	913	916	939	1793	874	969	798
FBgn0011016	FBtr0075453	SsRbeta	819	783	1209	631	1050	859	929	735	957	983	1379	917	1086	801
FBgn0011020	FBtr0081569	Sas-4	529	440	618	359	676	563	608	518	580	590	902	604	445	430
FBgn0011202	FBtr0081410,FBtr0081411,FBtr0305960,FBtr0305961,FBtr0335145	dia	809	720	1023	505	994	725	845	895	885	958	1663	994	731	739
FBgn0011204	FBtr0072706	cue	1637	1245	2091	909	2596	1362	2143	1807	1951	1944	3197	1804	1685	1366
FBgn0011205	FBtr0078186,FBtr0078187,FBtr0078188,FBtr0078189,FBtr0078190,FBtr0307392,FBtr0307393	fbl	703	636	1106	630	919	852	777	696	793	908	1834	1011	938	741
FBgn0011206	FBtr0076538,FBtr0076539,FBtr0076540,FBtr0076541,FBtr0300462,FBtr0331858,FBtr0344979	bol	310	200	274	159	322	233	287	284	276	242	560	189	274	189
FBgn0011207	FBtr0079847	pelo	693	591	879	455	1070	572	850	736	800	757	1323	675	691	570
FBgn0011211	FBtr0071883	blw	11580	8891	16582	7985	15176	10372	13181	10903	11533	10826	24262	10839	14463	9753
FBgn0011217	FBtr0083018,FBtr0310554,FBtr0336876	eff	4796	3777	5298	2810	5909	3899	5457	4984	5025	5273	8079	5056	4765	4165
FBgn0011224	FBtr0085878,FBtr0085879,FBtr0085880,FBtr0085881,FBtr0085882,FBtr0085883,FBtr0085884,FBtr0085885,FBtr0085886,FBtr0085887,FBtr0085888,FBtr0112864,FBtr0112865,FBtr0112866,FBtr0300263,FBtr0300264,FBtr0300265,FBtr0300266,FBtr0300267,FBtr0300268,FBtr0300269,FBtr0300270,FBtr0306692,FBtr0306693,FBtr0346192	heph	1563	1039	1337	664	1600	906	1602	1349	1198	1196	2621	1578	1110	1000
FBgn0011225	FBtr0084636,FBtr0301367,FBtr0301368,FBtr0301369,FBtr0301370,FBtr0301371,FBtr0334871,FBtr0334872,FBtr0345266	jar	1077	773	1462	730	1544	984	1367	1335	1160	1184	2567	1329	1267	908
FBgn0011227	FBtr0087861	ox	737	470	1107	566	702	655	732	648	736	760	1245	746	1061	598
FBgn0011230	FBtr0079545,FBtr0333088	poe	2711	1981	3281	1704	3263	2533	2691	2688	2690	3147	5718	3602	2507	2660
FBgn0011232	FBtr0079809	scat	606	452	722	331	874	498	761	620	580	625	1088	622	548	499
FBgn0011236	FBtr0072129	ken	563	442	651	329	907	535	615	592	560	578	1070	641	659	676
FBgn0011239	FBtr0080731,FBtr0332374	ms(2)35Ci	0	1	1	3	1	1	0	2	1	0	0	0	2	1
FBgn0011241	FBtr0088452,FBtr0088453,FBtr0332915	cbx	148	132	253	117	193	144	178	179	147	205	295	178	176	150
FBgn0011244	FBtr0078000	Hsp60B	0	0	0	0	2	0	1	0	1	0	0	0	0	0
FBgn0011259	FBtr0079691,FBtr0303877,FBtr0303878,FBtr0303879,FBtr0329930,FBtr0329931,FBtr0329932	Sema-1a	181	121	285	121	236	156	215	193	201	189	357	159	175	125
FBgn0011260	FBtr0087088,FBtr0087089,FBtr0087090,FBtr0345339	Sema-2a	1224	736	1475	574	1558	906	1445	1171	1183	1199	1957	1068	1010	963
FBgn0011270	FBtr0082620	Pglym87	1	0	0	0	0	0	0	0	0	0	0	1	0	0
FBgn0011272	FBtr0079888,FBtr0100164,FBtr0310482	RpL13	9223	11288	17822	13916	16457	15682	12883	12997	13546	14313	21210	13988	18546	13241
FBgn0011273	FBtr0084904,FBtr0301963	Acam	1.5	0	0	0	1	0	0	0	0	0	0	0	0	0
FBgn0011274	FBtr0081008,FBtr0081009,FBtr0301577,FBtr0301578	Dif	253	185	425	225	241	293	357	377	300	319	778	392	385	278
FBgn0011276	FBtr0070506	HLH3B	1	0	2	0	1	3	1	0	3	3	3	2	0	1
FBgn0011277	FBtr0070691,FBtr0331163	HLH4C	4	2	4	3	1	2	1	0	0	4	3	0	1	1
FBgn0011278	FBtr0084091	lbe	0	0	0	0	0	0	0	0	0	0	0	0	0	0
FBgn0011279	FBtr0075955	Obp69a	18	9	30	9	17	0	21	8	18	8	22	4	28	10
FBgn0011280	FBtr0077303,FBtr0077304	Obp19d	623	324	1702	477	734	414	770	483	807	427	1749	614	1514	467
FBgn0011281	FBtr0078656,FBtr0345250,FBtr0345251	Obp83a	117	75	278	107	125	85	124	52	135	123	131	81	179	65
FBgn0011282	FBtr0081597,FBtr0300016	Obp84a	13	3	13	2	6	13	11	6	10	1	20	6	17	2
FBgn0011283	FBtr0079455	Obp28a	26	8	99	20	54	25	35	20	28	10	87	30	82	28
FBgn0011284	FBtr0075884,FBtr0075885,FBtr0346390	RpS4	11396	11801	22151	13751	17451	15795	14961	12901	15427	16969	24445	15664	20301	14681
FBgn0011286	FBtr0088637,FBtr0088638,FBtr0088639,FBtr0088640,FBtr0304568,FBtr0304569,FBtr0304570,FBtr0304571,FBtr0304572,FBtr0308083	RyR	532	284	797	334	594	370	611	632	577	525	1667	468	589	450
FBgn0011288	FBtr0111143,FBtr0304625	Snap25	234	153	353	222	215	152	238	241	190	210	542	247	355	250
FBgn0011289	FBtr0085154,FBtr0085155,FBtr0085156	TfIIA-L	757	680	945	586	955	845	904	754	886	961	1376	897	797	779
FBgn0011290	FBtr0082440,FBtr0082442,FBtr0290205,FBtr0335213	Taf12	369	401	532	255	503	373	448	399	444	433	652	433	481	377
FBgn0011291	FBtr0079924	Taf11	187	156	254	147	256	228	197	184	177	214	266	164	193	159
FBgn0011293	FBtr0075290	a10	49	29	146	43	72	86	121	56	108	64	129	59	139	40
FBgn0011294	FBtr0077922	a5	20	4	52	11	31	24	20	31	23	12	44	5	38	7
FBgn0011296	FBtr0072100,FBtr0336685	l(2)efl	329	516	870	934	635	835	661	557	541	1224	1257	936	1042	906
FBgn0011297	FBtr0072095	l(2)not	216	208	252	140	349	291	225	206	278	310	370	241	295	207
FBgn0011300	FBtr0088658,FBtr0088659,FBtr0300599	babo	808	560	992	496	1192	630	938	801	813	835	1516	864	791	728
FBgn0011305	FBtr0080079,FBtr0333411	Rsf1	340	257	403	228	417	303	362	421	393	382	673	422	391	341
FBgn0011327	FBtr0076472,FBtr0333867	Uch-L5	1302	1048	1461	805	1694	1149	1410	1217	1236	1328	2303	1329	1213	1126
FBgn0011335	FBtr0075991	l(3)j2D3	373	342	464	228	520	347	372	336	337	356	599	354	378	263
FBgn0011336	FBtr0084786	OstStt3	792	548	1282	505	1178	751	1017	847	956	860	1969	910	1025	747
FBgn0011361	FBtr0072676,FBtr0072677,FBtr0331864	mtacp1	1083	918	1400	919	1268	1117	1169	913	1066	1125	1922	1108	1388	918
FBgn0011455	FBtr0076023,FBtr0334094	l(3)neo18	969	810	1522	854	1101	1014	1087	976	1054	1026	1981	1165	1422	905
FBgn0011474	FBtr0082929,FBtr0082930,FBtr0309996	pr-set7	1310	901	1411	622	2057	1030	1607	1405	1450	1463	2519	1366	1122	1030
FBgn0011476	FBtr0301089,FBtr0334696	l(3)neo43	169.17	130	171	144	246.1	214.38	176.1	187.11	161.11	152	201.07	128	202	113
FBgn0011481	FBtr0083611,FBtr0083612,FBtr0083613,FBtr0330051	Ssdp	1760	1345	2145	948	2379	1406	2143	1915	2080	1977	3372	1754	1763	1503
FBgn0011509	FBtr0076598,FBtr0333891	SrpRbeta	329	377	464	302	462	366	422	337	393	415	582	420	324	269
FBgn0011554	FBtr0088163	etaTry	77	108	153	112	76	84	59	104	72	78	230	182	150	125
FBgn0011555	FBtr0088162	thetaTry	516	154	2727	821	1240	143	750	571	927	313	2849	413	1838	244
FBgn0011556	FBtr0088164	zetaTry	112	60	358	130	144	57	153	80	235	112	459	142	238	59
FBgn0011559	FBtr0081054,FBtr0340581	Acp36DE	0	0	0	0	0	1	0	0	2	0	0	0	0	0
FBgn0011566	FBtr0070447	Bzd	204	229	307	187	318	284	260	246	265	281	392	281	271	193
FBgn0011569	FBtr0076299	can	0	0	1	0	0	1	0	0	0	0	0	0	1	3
FBgn0011570	FBtr0077881,FBtr0331630	cpb	705	680	1053	594	1106	837	879	903	805	863	1512	1057	873	772
FBgn0011571	FBtr0074217,FBtr0334990,FBtr0334991,FBtr0334992	caz	1348	932	1320	598	1851	1073	1286	1155	1251	949	2194	937	1419	966
FBgn0011573	FBtr0072777	Cdc37	1164	1046	1452	1015	1536	1259	1184	1109	1148	1203	2105	1354	1258	1045
FBgn0011576	FBtr0070387,FBtr0345609	Cyp4d2	110	107	230	280	106	200	143	167	134	282	337	273	188	248
FBgn0011581	FBtr0084607,FBtr0334600,FBtr0346341	Ms	28	29	75	48	48	61	38	43	55	63	96	43	79	44
FBgn0011582	FBtr0290283,FBtr0301351,FBtr0308191,FBtr0330711,FBtr0346763	Dop1R1	11	7	13	7	16	3	10	12	16	8	31	13	22	10
FBgn0011584	FBtr0079931,FBtr0079932,FBtr0305986,FBtr0343741	Trp1	951	901	1396	869	1223	1122	1147	1230	1004	1231	2227	1311	1384	1109
FBgn0011586	FBtr0071266,FBtr0071267,FBtr0310067,FBtr0333604,FBtr0333605	e(r)	1023	783	920	623	1003	733	971	842	808	864	1198	802	888	726
FBgn0011589	FBtr0086802,FBtr0340287	Elk	19	10	47	27	22	24	21	21	21	8	49	20	13	22
FBgn0011591	FBtr0078267	fng	38	57	117	86	81	92	74	79	67	102	142	73	111	65
FBgn0011592	FBtr0087821,FBtr0087822,FBtr0339649	fra	343	197	417	171	441	274	383	375	357	342	687	303	300	320
FBgn0011596	FBtr0084399	fzo	2	3	0	1	3	5	5	9	8	10	16	5	3	1
FBgn0011603	FBtr0077446,FBtr0077447,FBtr0077448,FBtr0301407,FBtr0301408	ine	133	92	239	97	160	116	154	122	185	173	439	182	228	153
FBgn0011604	FBtr0087841,FBtr0087842,FBtr0087843	Iswi	1469	1077	1784	873	2020	1209	1715	1631	1590	1600	2795	1505	1337	1310
FBgn0011606	FBtr0070448,FBtr0340093	Klp3A	1026	774	1136	535	1474	847	1099	1032	983	1044	1748	1069	761	753
FBgn0011638	FBtr0081374	La	2235	2060	2530	1557	3580	2446	2465	2199	2125	2034	3933	2078	2420	1784
FBgn0011640	FBtr0076841,FBtr0076842,FBtr0076843,FBtr0076844,FBtr0076845	lark	898	934	1292	582	1487	1102	1234	1075	1214	1194	1957	1197	1113	1055
FBgn0011642	FBtr0089210,FBtr0089211,FBtr0089214,FBtr0309882,FBtr0345298	Zyx	665	509	711	401	665	467	617	527	459	468	1134	646	658	522
FBgn0011648	FBtr0077616,FBtr0332372	Mad	1266	1102	1190	677	1693	1215	1347	1238	1195	1251	2205	1356	1173	1176
FBgn0011653	FBtr0073260,FBtr0332659	mas	0	0	12	19	1	9	3	3	7	22	12	0	3	2
FBgn0011655	FBtr0085815,FBtr0085816,FBtr0337030	Med	406	338	540	292	695	473	548	470	567	533	867	481	410	443
FBgn0011656	FBtr0088443,FBtr0088444,FBtr0088445,FBtr0088446,FBtr0088447,FBtr0330707,FBtr0330708	Mef2	598	416	670	342	632	449	633	576	636	647	1190	596	593	556
FBgn0011659	FBtr0088790,FBtr0331379	Mlh1	253	269	336	191	371	306	311	270	254	306	462	313	293	300
FBgn0011660	FBtr0087388	Pms2	611	400	578	255	664	341	610	536	584	533	861	500	479	396
FBgn0011661	FBtr0071269,FBtr0071270,FBtr0071271,FBtr0071272,FBtr0071273,FBtr0071274,FBtr0071275,FBtr0071276,FBtr0071277,FBtr0071278,FBtr0308193,FBtr0308194,FBtr0331601	Moe	4527	4108	6058	3687	6413	4643	5297	4954	4675	5020	9102	5092	5130	4354
FBgn0011666	FBtr0084881,FBtr0084882,FBtr0305218,FBtr0305219,FBtr0333663,FBtr0333664,FBtr0333665	msi	785	592	769	349	961	527	853	662	689	706	1122	682	673	560
FBgn0011668	FBtr0084914	Mst57Da	0	0	0	0	0	0	0	0	0	0	0	0	0	0
FBgn0011669	FBtr0084915	Mst57Db	0	0	0	0	0	0	0	0	0	0	0	0	0	0
FBgn0011670	FBtr0339163	Mst57Dc	0	0	0	0	0	0	0	0	0	0	0	0	1	0
FBgn0011672	FBtr0089521,FBtr0301477,FBtr0301478,FBtr0306350,FBtr0306351,FBtr0330046	Mvl	1040	883	1250	671	1393	1073	1222	1137	957	1092	2148	1374	1062	1077
FBgn0011674	FBtr0071562	insc	193	166.45	263.24	134.54	289.72	286	566.92	507.92	104.84	118	407.41	279.74	232	226.85
FBgn0011676	FBtr0080188,FBtr0100489,FBtr0343888	Nos	17	22	63	27	44	21	28	36	42	44	80	40	37	26
FBgn0011692	FBtr0073227	pav	1188	906	1196	547	1592	944	1217	1091	1017	1082	1908	1085	907	860
FBgn0011693	FBtr0075426,FBtr0075427,FBtr0114536,FBtr0114537	Pdh	430	176	738	146	431	245	406	233	430	274	677	363	300	209
FBgn0011694	FBtr0072455,FBtr0345580	PebII	0	0	0	0	0	0	0	0	0	0	0	0	0	0
FBgn0011695	FBtr0072164,FBtr0343340,FBtr0343341	PebIII	2396	2328	3187	2497	1532	2434	1745	1972	2031	2722	4899	2671	3377	2024
FBgn0011701	FBtr0083564	repo	25	6	46	9	19	28	27	30	30	16	68	23	36	18
FBgn0011703	FBtr0080059	RnrL	2858	2007	3382	1596	4022	2432	2697	2320	2783	2797	4213	2593	2321	2257
FBgn0011704	FBtr0088046	RnrS	2594	2379	3059	1520	3253	1967	2896	2388	2446	2652	3837	2313	2454	1924
FBgn0011705	FBtr0079782,FBtr0331453,FBtr0331454	rost	660	518	835	377	949	694	695	594	703	636	1111	598	776	544
FBgn0011706	FBtr0075120	rpr	1	3	6	7	10	15	12	15	12	27	10	18	4	11
FBgn0011708	FBtr0080831,FBtr0080832	Syx5	643	605	780	493	871	694	756	700	685	843	1209	818	697	671
FBgn0011710	FBtr0077198	Sep1	938	852	1201	628	1369	877	1135	942	1049	1071	1767	1109	998	877
FBgn0011715	FBtr0078682	Snr1	652	612	875	535	889	802	707	691	754	770	1005	753	719	627
FBgn0011722	FBtr0079275,FBtr0343152	Tig	384	365	599	540	425	569	368	382	345	740	1487	549	548	382
FBgn0011723	FBtr0332070,FBtr0332071	byn	17	6	35	16	29	21	30	17	29	25	88	26	35	21
FBgn0011725	FBtr0084566,FBtr0084567,FBtr0084568,FBtr0084569,FBtr0084570,FBtr0084571	twin	1815	1394	2151	1033	2477	1450	2104	1858	1906	1963	2985	1812	1714	1660
FBgn0011726	FBtr0072188	tsr	6176	5527	7080	5165	7570	6546	6421	5937	5920	6322	9510	6792	6619	5829
FBgn0011737	FBtr0079371,FBtr0332329	Wee1	507	390	560	289	683	436	492	443	460	500	769	508	471	405
FBgn0011739	FBtr0085720	wts	1096	745	1237	577	1474	833	1284	1200	1171	1051	2064	1119	893	908
FBgn0011740	FBtr0082031,FBtr0334302	alpha-Man-II	449	342	764	284	600	359	742	684	423	469	798	476	379	318
FBgn0011741	FBtr0074203	Arp6	327	328	429	258	499	453	394	334	361	398	672	474	398	295
FBgn0011742	FBtr0074295,FBtr0112868,FBtr0310673	Arp2	1697	1251	2166	1062	2425	1431	1962	1799	1570	1516	3075	1649	1775	1498
FBgn0011743	FBtr0340069	Arp53D	1	0	0	0	2	0	0	0	0	0	0	0	0	0
FBgn0011745	FBtr0082652	Arp1	882	919	1192	823	1262	1206	1011	892	988	1088	1700	1156	1105	939
FBgn0011746	FBtr0088559,FBtr0300501,FBtr0339284	ana	62	45	59	49	110	19	26	57	73	48	100	23	66	24
FBgn0011747	FBtr0089171,FBtr0089172,FBtr0089173,FBtr0300497	Ank	2434	1507	2732	1257	2597	1503	2500	2212	2190	2194	4384	2222	2165	1826
FBgn0011754	FBtr0090002,FBtr0301500,FBtr0301501,FBtr0343587,FBtr0343648	PhKgamma	1111	633	1442	624	1258	812	1314	1123	1101	901	2271	984	1306	961
FBgn0011758	FBtr0074430,FBtr0334459	B-H1	7	3	4	3	3	3	7	3	2	4	16	3	9	1
FBgn0011760	FBtr0070704,FBtr0070706,FBtr0070707,FBtr0307065	ctp	3296	2625	3896	2299	4077	2796	3692	3547	3041	3330	5833	3440	3383	2936
FBgn0011761	FBtr0070749,FBtr0345745	dhd	19364	16853	17186	10589	23725	17757	17863	16089	17274	17769	22881	15807	13920	12097
FBgn0011762	FBtr0076603	DNApol-alpha50	291	237	267	144	341	252	293	213	246	253	405	278	245	214
FBgn0011763	FBtr0087740,FBtr0087741,FBtr0333149	Dp	2055	1531	2303	1105	2862	1615	2445	2125	2004	2045	3875	2035	1941	1811
FBgn0011764	FBtr0089259,FBtr0089260,FBtr0089261,FBtr0089262,FBtr0089263,FBtr0289960,FBtr0339766	Dsp1	946	688	1166	608	1403	887	857	819	815	891	1387	690	968	831
FBgn0011766	FBtr0084117,FBtr0084118,FBtr0084119,FBtr0334678,FBtr0345217,FBtr0346157	E2f1	1618	1175	1889	825	2466	1335	1863	1635	1722	1730	3032	1578	1462	1435
FBgn0011768	FBtr0082290	Fdh	967	852	2784	1844	2846	2213	2370	2093	1193	1187	2155	1251	1467	1056
FBgn0011769	FBtr0076498,FBtr0303475	Fdxh	66	96	121	114	94	107	93	75	90	124	158	113	97	99
FBgn0011770	FBtr0071472	Gip	703	579	924	518	885	709	1152	852	855	638	1735	859	1065	678
FBgn0011771	FBtr0078510	Hem	564	346	627	300	616	407	568	523	535	554	905	499	454	390
FBgn0011774	FBtr0082385,FBtr0334308	Irbp	602	486	574	339	636	494	569	560	604	688	925	613	533	491
FBgn0011785	FBtr0084604	BRWD3	1315	906	1576	667	2065	1106	1747	1518	1414	1392	2930	1539	1095	1170
FBgn0011787	FBtr0076511	mRpL12	677	621	900	548	995	799	636	580	739	777	1029	688	697	549
FBgn0011802	FBtr0076292,FBtr0334100	Gem3	744	444	753	308	833	456	635	630	606	619	1088	526	528	494
FBgn0011812	FBtr0088762	Lcp1Psi	0	0	0	0	0	0	0	0	0	0	0	0	0	0
FBgn0011817	FBtr0076754,FBtr0076755,FBtr0076756,FBtr0076757,FBtr0076758,FBtr0076759,FBtr0333223	nmo	979	662	1005	484	1077	763	969	804	842	892	1437	840	753	698
FBgn0011818	FBtr0077777,FBtr0077778,FBtr0077779,FBtr0077780	oaf	726	507	827	397	1011	613	821	717	772	746	1320	750	657	622
FBgn0011822	FBtr0070100	pcl	58	88	126	121	99	76	33	67	36	86	140	132	76	60
FBgn0011824	FBtr0071639	CG4038	1030	737	1196	755	1611	1093	1114	983	1022	952	1914	909	1220	874
FBgn0011826	FBtr0074294,FBtr0305593,FBtr0309793	Pp2B-14D	1664.02	1296.76	1891.87	997.16	2272.65	1469.17	2036.13	1760.96	1709.22	1762.69	3148.25	1724.95	1550.04	1402.34
FBgn0011828	FBtr0072950,FBtr0072951,FBtr0072952,FBtr0072953,FBtr0072954	Pxn	211	173	452	195	182	148	222	241.97	147	131	624	217	240	175
FBgn0011829	FBtr0081493,FBtr0081494,FBtr0081495	Ret	4	5	5	7	10	7	9	7	5	4	26	6	4	4
FBgn0011832	FBtr0077806	Ser12	35	32	133	88	27	23	68	73	48	77	32	16	127	47
FBgn0011834	FBtr0077272	Ser6	38	52	70	79.7	247.64	265.79	235.6	408.76	147.22	239.55	673.68	410.62	236.6	234.5
FBgn0011836	FBtr0076361,FBtr0332688	Taf2	553	455	523	251	691	426	535	448	507	583	982	522	415	384
FBgn0011837	FBtr0073683,FBtr0333756,FBtr0345165	Tis11	1276.91	891.99	1344	918	1808.99	1484.84	1390.98	1363.94	1474.81	1645.96	2239.96	1494.95	1636.97	1481.96
FBgn0011840	FBtr0083499	tRNA:A:90C	0.09	0	0	0	0	0	0	0	0	0	0	0	0	0
FBgn0011844	FBtr0075834	tRNA:D2:69F	0	0	0	0	0	0	0	0	0	0	0	0	0	0
FBgn0011845	FBtr0084649	tRNA:D:96A	0	0	0	0	0	0	0	0	0	0	0	0	0	0
FBgn0011848	FBtr0086446	tRNA:E4:56Fa	0	0	0	0	0	0	0	0	0	0	0	0	0	0
FBgn0011849	FBtr0086447	tRNA:E4:56Fb	0	0	0	0	0	0	0	0	0	0	0	0	0	0
FBgn0011850	FBtr0086448	tRNA:E4:56Fc	0	0	0	0	0	0	0	0	0	0	0	0	0	0
FBgn0011851	FBtr0072685	tRNA:E4:62Aa	0	0	0	0	0	0	0	0	0	0	0	0	0	0
FBgn0011852	FBtr0072686	tRNA:E4:62Ab	0	0	0	0	0	0	0	0	0	0	0	0	0	0
FBgn0011853	FBtr0072687	tRNA:E4:62Ac	0	0	0	0	0	0	0	0	0	0	0	0	0	0
FBgn0011854	FBtr0072690	tRNA:E4:62Ad	0	0	0	0	0	0	0	0	0	0	0	0	0	0
FBgn0011855	FBtr0072691	tRNA:E4:62Ae	0	0	0	0	0	0	0	0	0	0	0	0	0	0
FBgn0011858	FBtr0083267	tRNA:F2:89BC	0	0	0	0	0	0	0	0	0	0	0	0	0	0
FBgn0011859	FBtr0077872	tRNA:G3:22BCa	0	0	0	0	0	0	0	0	0	0	0	0	0	0
FBgn0011860	FBtr0077821	tRNA:G3:22BCb	0	0	0	0	0	0	0	0	0	0	0	0	0	0
FBgn0011861	FBtr0079528	tRNA:G3:28D	0	0	0	0	0	0	0	0	0	0	0	0	0	0
FBgn0011862	FBtr0089613	tRNA:G3:35Ba	0	0	0	0	0	0	0	0	0	0	0	0	0	0
FBgn0011863	FBtr0080666	tRNA:G3:35Bb	0	0	0	0	0	0	0	0	0	0	0	0	0	0
FBgn0011864	FBtr0080665	tRNA:G3:35Bc	0	0	0	0	0	0	0	0	0	0	0	0	0	0
FBgn0011865	FBtr0080664	tRNA:G3:35Bd	0	0	0	0	0	0	0	0	0	0	0	0	0	0
FBgn0011866	FBtr0080663	tRNA:G3:35Be	0	0	0	0	0	0	0	0	0	0	0	0	0	0
FBgn0011867	FBtr0087055	tRNA:G3:53E	0	0	0	0	0	0	0	0	0	0	0	0	0	0
FBgn0011868	FBtr0086659	tRNA:G3:55E	0	0	0	0	0	0	0	0	0	0	0	0	0	0
FBgn0011869	FBtr0086312	tRNA:G3:56EFa	0	0	0	0	0	0	0	0	0	0	0	0	0	0
FBgn0011870	FBtr0086314	tRNA:G3:56EFb	0	0	0	0	0	0	0	0	0	0	0	0	0	0
FBgn0011871	FBtr0071630	tRNA:G3:57BCa	0	0	0	0	0	0	0	0	0	0	0	0	0	0
FBgn0011872	FBtr0071581	tRNA:G3:57BCb	0	0	0	0	0	0	0	0	0	0	0	0	0	0
FBgn0011877	FBtr0087901	tRNA:HPsi	0	0	0	0	0	0	0	0	0	0	0	0	0	0
FBgn0011878	FBtr0087900	tRNA:H:48F	0	0	0	0	0	0	0	0	0	0	0	0	0	0
FBgn0011879	FBtr0086908	tRNA:CR30233	0	0	0	0	0	0	0	0	0	0	0	0	0	0
FBgn0011880	FBtr0085984	tRNA:I:42A	0	0	0	0	0	0	0	0	0	0	0	0	0	0
FBgn0011881	FBtr0087713	tRNA:I:49Fa	0	0	0	0	0	0	0	0	0	0	0	0	0	0
FBgn0011882	FBtr0087658	tRNA:I:49Fb	0	0	0	0	0	0	0	0	0	0	0	0	0	0
FBgn0011883	FBtr0087659	tRNA:I:49Fc	0	0	0	0	0	0	0	0	0	0	0	0	0	0
FBgn0011884	FBtr0087660	tRNA:I:49Fd	0	0	0	0	0	0	0	0	0	0	0	0	0	0
FBgn0011885	FBtr0087661	tRNA:I:49Fe	0	0	0	0	0	0	0	0	0	0	0	0	0	0
FBgn0011887	FBtr0085983	tRNA:K2:42Aa	0	0	0	0	0	0	0	0	0.08	0	0	0	0	0
FBgn0011888	FBtr0086013	tRNA:K2:42Ab	0	0	0	0	0	0	0	0	0.08	0	0	0	0	0
FBgn0011889	FBtr0086014	tRNA:K2:42Ac	0	0	0	0	0	0	0	0	0.08	0	0	0	0	0
FBgn0011890	FBtr0086007	tRNA:K2:42Ad	0	0	0	0	0	0	0	0	0.08	0	0	0	0	0
FBgn0011891	FBtr0086017	tRNA:K2:42Ae	0	0	0	0	0	0	0	0	0.08	0	0	0	0	0
FBgn0011892	FBtr0086190	tRNA:K2:42Ea	0	0	0	0	0	0	0	0	0.08	0	0	0	0	0
FBgn0011893	FBtr0086189	tRNA:K2:42Eb	0	0	0	0	0	0	0	0	0.08	0	0	0	0	0
FBgn0011894	FBtr0086188	tRNA:K2:42Ec	0	0	0	0	0	0	0	0	0.08	0	0	0	0	0
FBgn0011895	FBtr0086187	tRNA:K2:42Ed	0	0	0	0	0	0	0	0	0.08	0	0	0	0	0
FBgn0011896	FBtr0087688	tRNA:K2:50C	0	0	0	0	0	0	0	0	0.08	0	0	0	0	0
FBgn0011897	FBtr0086334	tRNA:K2:56EF	0	0	0	0	0	0	0	0	0.08	0	0	0	0	0
FBgn0011902	FBtr0079596	tRNA:K5:29A	0	0	0	0	0	0	0	0	0	0	1	0	0	0
FBgn0011904	FBtr0081660	tRNA:K5:84ABa	0	0	0	0	0	0	0	0	0	0	0	0	0	0
FBgn0011905	FBtr0082544	tRNA:K5:87BC	0	0	0	0	0	0	0	0	0	0	0	0	0	0
FBgn0011906	FBtr0088703	tRNA:L2:44EF	0	0	0	0	0	0	0	0	0	0	0	0	0	0
FBgn0011909	FBtr0089303	tRNA:L3:49Fa	0	0	0	0	0	0	0	0	0	0	0	0	0	0
FBgn0011910	FBtr0089302	tRNA:L3:49Fb	0	0	0	0	0	0	0	0	0	0	0	0	0	0
FBgn0011915	FBtr0088071	tRNA:M2:48Ba	0	0	0	0	0	0	0	0	0	0	0	0	0	0
FBgn0011916	FBtr0088086	tRNA:M2:48Bb	0	0	0	0	0	0	0	0	0	0	0	0	0	0
FBgn0011919	FBtr0081706	tRNA:M2:83F	0	0	0	0	0	0	0	0	0	0	0	0	0	0
FBgn0011921	FBtr0088465	tRNA:M3:46A	0	0	0	0	0	0	0	0	0	0	0	0	0	0
FBgn0011927	FBtr0075713	tRNA:M3:70Fa	0	0	0	0	0	0	0	0	0	0	0	0	0	0
FBgn0011928	FBtr0075681	tRNA:M3:70Fb	0	0	0	0	0	0	0	0	0	0	0	0	0	0
FBgn0011931	FBtr0085982	tRNA:N5:42Aa	0	0	0	0	0	0	0	0	0	0	0	0	0	0
FBgn0011932	FBtr0085981	tRNA:N5:42Ab	0	0	0	0	0	0	0	0	0	0	0	0	0	0
FBgn0011933	FBtr0086015	tRNA:N5:42Ac	0	0	0	0	0	0	0	0	0	0	0	0	0	0
FBgn0011934	FBtr0085989	tRNA:N5:42Ad	0	0	0	0	0	0	0	0	0	0	0	0	0	0
FBgn0011935	FBtr0086004	tRNA:N5:42Ae	0	0	0	0	0	0	0	0	0	0	0	0	0	0
FBgn0011936	FBtr0100016	tRNA:N5:42Af	0	0	0	0	0	0	0	0	0	0	0	0	0	0
FBgn0011937	FBtr0100015	tRNA:N5:42Ag	0	0	0	0	0	0	0	0	0	0	0	0	0	0
FBgn0011938	FBtr0086016	tRNA:N5:42Ah	0	0	0	0	0	0	0	0	0	0	0	0	0	0
FBgn0011944	FBtr0083501	tRNA:P:90Ca	0	0.2	0	0	0	0	0	0	0	0	0	0	0	0
FBgn0011945	FBtr0083469	tRNA:P:90Cb	0	0.2	0	0	0	0	0	0	0	0	0	0	0	0
FBgn0011948	FBtr0073860	tRNA:R:12Ea	0	0	0	0	0	0	0	0	0	0	0	0	0	0
FBgn0011949	FBtr0073861	tRNA:R:12Eb	0	0	0	0	0	0	0	0	0	0	0	0	0	0
FBgn0011950	FBtr0073862	tRNA:R:12Ec	0	0	0	0	0	0	0	0	0	0	0	0	0	0
FBgn0011951	FBtr0073863	tRNA:R:12Ed	0	0	0	0	0	0	0	0	0	0	0	0	0	0
FBgn0011952	FBtr0073857	tRNA:R:12Ee	0	0	0	0	0	0	0	0	0	0	0	0	0	0
FBgn0011953	FBtr0073871	tRNA:R:12Ef	0	0	0	0	0	0	0	0	0	0	0	0	0	0
FBgn0011954	FBtr0077184	tRNA:R:19F	0	0	0	0	0	0	0	0	0	0	0	0	0	0
FBgn0011955	FBtr0086006	tRNA:R2:42Aa	0	0	0	0	0	0	0	0	0	0	0	0	0	0
FBgn0011956	FBtr0085985	tRNA:R2:42Ab	0	0	0	0	0	0	0	0	0	0	0	0	0	0
FBgn0011957	FBtr0085980	tRNA:R2:42Ac	0	0	0	0	0	0	0	0	0	0	0	0	0	0
FBgn0011958	FBtr0085979	tRNA:R2:42Ad	0	0	0	0	0	0	0	0	0	0	0	0	0	0
FBgn0011959	FBtr0081809	tRNA:R2:84Fa	0	0	0	0	0	0	0	0	0	0	0	0	0	0
FBgn0011960	FBtr0081810	tRNA:R2:84Fb	0	0	0	0	0	0	0	0	0	0	0	0	0	0
FBgn0011961	FBtr0081811	tRNA:R2:84Fc	0	0	0	0	0	0	0	0	0	0	0	0	0	0
FBgn0011962	FBtr0081812	tRNA:R2:84Fd	0	0	0	0	0	0	0	0	0	0	0	0	0	0
FBgn0011963	FBtr0081813	tRNA:R2:84Fe	0	0	0	0	0	0	0	0	0	0	0	0	0	0
FBgn0011965	FBtr0078790	tRNA:R:83AB	0	0	0	0	0	0	0	0	0	0	0	0	0	0
FBgn0011966	FBtr0081923	tRNA:R:85Ca	0	0	0	0	0	0	0	0	0	0	0	0	0	0
FBgn0011970	FBtr0082241	tRNA:S2b:86A	0	0	0	0	0	0	0	0	0	0	0	0	0	0
FBgn0011971	FBtr0082919	tRNA:S2b:88A	0	0	0	0	0	0	0	0	0	0	0	0	0	0
FBgn0011974	FBtr0073865	tRNA:S474:12Eh	0	0	0	0	0	0	0	0	0	0	0	0	0	0
FBgn0011975	FBtr0073858	tRNA:S4:12Ea	0	0	0	0	0	0	0	0	0	0	0	0	0	0
FBgn0011976	FBtr0073859	tRNA:S4:12Eb	0	0	0	0	0	0	0	0	0	0	0	0	0	0
FBgn0011977	FBtr0073872	tRNA:S4:12Ee	0	0	0	0	0	0	0	0	0	0	0	0	0	0
FBgn0011980	FBtr0073886	tRNA:S774:12Ec	0	0	0	0	0	0	0	0	0	0	0	0	0	0
FBgn0011981	FBtr0073866	tRNA:S774:12Ef	0	0	0	0	0	0	0	0	0	0	0	0	0	0
FBgn0011982	FBtr0073885	tRNA:S7:12Ed	0	0	0	0	0	0	0	0	0	0	0	0	0	0
FBgn0011983	FBtr0073870	tRNA:S7:12Eg	0	0	0	0	0	0	0	0	0	0	0	0	0	0
FBgn0011984	FBtr0077613	tRNA:S7:23Ea	0	0	0	0	0	0	0	0	0	0	0	0	0	0
FBgn0011985	FBtr0077577	tRNA:S7:23Eb	0	0	0	0	0	0	0	0	0	0	0	0	0	0
FBgn0011986	FBtr0077142	tRNA:S7:64D	0	0	0	0	0	0	0	0	0	0	0	0	0	0
FBgn0011987	FBtr0088156	tRNA:SeC	0	1	0	0	0	0	0	0	0	1	1	0	0	0
FBgn0011993	FBtr0083497	tRNA:T:90Ca	0	0	0	0	0	0	0	0	0	0	0	0	0	0
FBgn0011994	FBtr0083496	tRNA:T:90Cb	0	0	0	0	0	0	0	0	0	0	0	0	0	0
FBgn0011998	FBtr0081536	tRNA:V3b:84Da	0	0	0	0	0	0	0	0	0	0	0	0	0	0
FBgn0011999	FBtr0081535	tRNA:V3b:84Db	0	0	0	0	0	0	0	0	0	0	0	0	0	0
FBgn0012000	FBtr0081561	tRNA:V3b:84Dc	0	0	0	0	0	0	0	0	0	0	0	0	0	0
FBgn0012001	FBtr0081558	tRNA:V3b:84Dd	0	0	0	0	0	0	0	0	0	0	0	0	0	0
FBgn0012002	FBtr0083466	tRNA:V3b:90BC	0	0	0	0	0	0	0	0	0	0	0	0	0	0
FBgn0012003	FBtr0083799	tRNA:V3b:92Ba	0	0	0	0	0	0	0	0	0	0	0	0	0	0
FBgn0012004	FBtr0083792	tRNA:V3b:92Bb	0	0	0	0	0	0	0	0	0	0	0	0	0	0
FBgn0012009	FBtr0075856	tRNA:V4:70BCa	0	0	0	0	0	0	0	0	0	0	0	0	0	0
FBgn0012010	FBtr0075847	tRNA:V4:70BCb	0	0	0	0	0	0	0	0	0	0	0	0	0	0
FBgn0012011	FBtr0083268	tRNA:V4:89BC	0	0	0	0	0	0	0	0	0	0	0	0	0	0
FBgn0012016	FBtr0089298	tRNA:Y1:22Fa	0	0	0	0	0	0	0	0	0	0	0	0	0	0
FBgn0012017	FBtr0089299	tRNA:Y1:22Fb	0	0	0	0	0	0	0	0	0	0	0	0	0	0
FBgn0012018	FBtr0089297	tRNA:Y1:28C	0	0	0	0	0	0	0	0	0	0	0	0	0	0
FBgn0012024	FBtr0081884	tRNA:Y1:85Aa	0	0	0	0	0	0	0	0	0	0	0	0	0	0
FBgn0012025	FBtr0081885	tRNA:Y1:85Ab	0	0	0	0	0	0	0	0	0	0	0	0	0	0
FBgn0012026	FBtr0081886	tRNA:Y1:85Ac	0	0	0	0	0	0	0	0	0	0	0	0	0	0
FBgn0012027	FBtr0081894	tRNA:Y1:85Ad	0	0	0	0	0	0	0	0	0	0	0	0	0	0
FBgn0012028	FBtr0081895	tRNA:Y1:85Ae	0	0	0	0	0	0	0	0	0	0	0	0	0	0
FBgn0012034	FBtr0078413,FBtr0078414,FBtr0333126	AcCoAS	1375	724	1962	875	2045	1152	2546	1676	1862	1083	5746	1598	2091	1077
FBgn0012036	FBtr0079806,FBtr0332597	Aldh	3296	4499	4693	5630	4737	4781	4707	4568	3987	6493	7986	7541	4138	5234
FBgn0012037	FBtr0080552,FBtr0080553,FBtr0343667	Ance	581	387	1467	660	903	617	758	1183	840	1001	2013	803	945	584
FBgn0012042	FBtr0087437	AttA	4	2	14	31	2	6.25	21	13	0	5	25	9	18.94	54
FBgn0012051	FBtr0086529,FBtr0086530,FBtr0112869,FBtr0340532	CalpA	365	258	535	296	437	368	507	496	356	446	1171	573	478	352
FBgn0012058	FBtr0076890,FBtr0333369	Cdc27	791	618	1011	481	1190	723	1058	912	908	962	1694	919	697	710
FBgn0012344	FBtr0082080,FBtr0344343	Dh44	22	25	41	43	61	62	43	41	41	65	121	60	62	56
FBgn0013263	FBtr0075703,FBtr0075704,FBtr0075705,FBtr0075706,FBtr0075707,FBtr0075708,FBtr0100444,FBtr0100445,FBtr0333045,FBtr0333046	Trl	736.43	524.6	1011.95	484.89	1300.83	698.6	1184.22	1163.53	951.85	932.09	1534.68	853.24	871.7	717.56
FBgn0013269	FBtr0083120	FK506-bp1	4466	3848	5374	3099	6878	4300	4991	4509	4475	3960	8106	4074	4995	3758
FBgn0013272	FBtr0071813,FBtr0071814,FBtr0071815,FBtr0071816,FBtr0342985,FBtr0342986	Gp150	3521	2257	5810	2993	4393	3706	4113	4379	4341	4132	10406	4695	4761	3657
FBgn0013275	FBtr0082512	Hsp70Aa	337.09	1740.73	422.69	1231.66	174.43	1447.1	0	419.39	0	1693.01	187.98	1329.19	201.1	1482.25
FBgn0013276	FBtr0082482	Hsp70Ab	514.68	1104.9	284.43	2489.48	0	2850.88	152.92	390.04	110.45	1654.76	300	1618.01	456.03	1859.49
FBgn0013277	FBtr0082679	Hsp70Ba	0	113.77	17.87	422.62	10	1339.64	4.6	73.31	0	531.74	3.27	97.79	19.65	307.85
FBgn0013278	FBtr0082637	Hsp70Bb	26.08	1593.07	25.92	1825.54	35.78	3512.4	30.44	508.92	3.98	3949.33	138.78	2593.72	42.31	1850.03
FBgn0013279	FBtr0082638	Hsp70Bc	29.94	629.05	16.96	521.24	24.79	682.56	16.05	88.36	5.73	698.96	128.3	1718.58	16.24	426.36
FBgn0013300	FBtr0080682,FBtr0345434	Mst35Ba	0	0	0	0	0	0	0	0	0	0	0	0	0	0
FBgn0013301	FBtr0080681	Mst35Bb	0	0	0	0	0	0	0	0	0	0	0	0	0	0
FBgn0013303	FBtr0074902	Nca	632.81	459.97	715.05	432.53	662.02	506.71	603.83	529.95	542.87	568.26	960.82	542.24	679.04	461.53
FBgn0013305	FBtr0089873,FBtr0089874,FBtr0089875,FBtr0089876,FBtr0089877,FBtr0089878,FBtr0309294,FBtr0309295,FBtr0332883	Nmda1	688	889	1008	941	800	1105	785	811	740	1195	1560	1462	933	1196
FBgn0013307	FBtr0088863	Odc1	234	172	334	222	443	401	211	232	718	626	729	367	582	332
FBgn0013308	FBtr0088864	Odc2	6	12	8	18	14	33	3	4	1	0	38	34	24	21
FBgn0013323	FBtr0333746,FBtr0346650,FBtr0346726	Ptth	10	11	5	10	19	16	6	6	9	8	8	6	8	4
FBgn0013325	FBtr0086533,FBtr0340533	RpL11	6715	7802	12574	9019	10967	10934	9057	8326	9399	10497	14465	10275	13089	8951
FBgn0013334	FBtr0083204,FBtr0083205,FBtr0083206,FBtr0083207,FBtr0083208,FBtr0083209,FBtr0083210,FBtr0301655,FBtr0310672,FBtr0344384	Sap47	1143	859	1600	944	1463	1106	1347	1419	1225	1294	2722	1313	1526	1182
FBgn0013342	FBtr0072815,FBtr0072819,FBtr0300893,FBtr0300894,FBtr0302310,FBtr0306578,FBtr0331461,FBtr0331462	nSyb	401	308	656	368	502	421	548	471	409	522	1215	484	710	524
FBgn0013343	FBtr0084588,FBtr0303161	Syx1A	403.83	322.13	410.08	284.58	590.64	342.56	387	393.48	446.07	482.04	534.02	325.11	309.41	269.47
FBgn0013347	FBtr0084526	TfIIA-S	408	344	499	332	518	375	393	354	466	435	703	424	487	357
FBgn0013348	FBtr0086102,FBtr0310003	TpnC41C	373	292	617	540	172	169	464	402	363	406	560	272	486	311
FBgn0013432	FBtr0070431	bcn92	229	246	306	226	377	244	280	257	267	250	378	262	300	240
FBgn0013433	FBtr0080806,FBtr0343728	beat-Ia	12	8	19	14	11	15	11	15	11	18	31	19	22	17
FBgn0013435	FBtr0088429	cdc2rk	90	90	152	82	152	124	126	90	125	125	214	129	126	84
FBgn0013467	FBtr0087361,FBtr0087362,FBtr0332267	igl	106	119	213	120	153	120	165	127	135	140	351	145	198	146
FBgn0013469	FBtr0076247,FBtr0330080,FBtr0333361,FBtr0345346	klu	30	26	66	50	46	32	55	59	60	34	70	35	58	48
FBgn0013531	FBtr0079544,FBtr0329946	MED20	160	119	204	112	167	127	181	138	135	159	235	149	141	121
FBgn0013548	FBtr0072085	l(2)dtl	721	691	876	425	1172	833	835	762	876	949	1190	778	693	674
FBgn0013563	FBtr0075777	Pex1	311	196.56	372	159	356	233.4	283.98	303	301	350	678	318	295	243
FBgn0013576	FBtr0078810,FBtr0078811,FBtr0078812,FBtr0078813,FBtr0078814,FBtr0078815,FBtr0078816,FBtr0078817,FBtr0078818,FBtr0100197,FBtr0100199,FBtr0110932,FBtr0110933,FBtr0273430,FBtr0273431,FBtr0273432,FBtr0273433,FBtr0273434,FBtr0306694,FBtr0306695,FBtr0308580,FBtr0308581,FBtr0333694,FBtr0333695	mtd	3057	2152	3824	1896	3694	2123	3426	3206	3232	3268	6411	3274	3016	2489
FBgn0013672	FBtr0100867	mt:ATPase6	10660	7143	15044	9823	11152	13984	9092	8064	9752	10032	19726	11837	13244	9517
FBgn0013673	FBtr0100866	mt:ATPase8	62	32	44	38	53	51	28	43	45	24	71	53	46	38
FBgn0013674	FBtr0100861	mt:CoI	48547	29092	61752	31948	57675	52777	49376	41911	51422	48193	102518	49239	54086	37985
FBgn0013675	FBtr0100863	mt:CoII	17505	12590	23610	16704	18663	20268	14983	14121	18717	18236	30697	17460	24854	17952
FBgn0013676	FBtr0100868	mt:CoIII	24077	17139	31495	18091	25699	25909	23078	19810	25861	25348	45584	25394	27451	19700
FBgn0013678	FBtr0100884	mt:Cyt-b	25349	17296	35376	21670	25199	25787	24869	22390	26831	26648	50663	26356	35285	25516
FBgn0013679	FBtr0100886	mt:ND1	7178	4453	8477	5435	7484	7197	5467	5160	7218	6242	9848	4711	8757	7194
FBgn0013680	FBtr0100857	mt:ND2	777	453	1182	794	969	685	619	586	935	881	1125	540	797	983
FBgn0013681	FBtr0100870	mt:ND3	1462	969	1705	1334	1640	1606	1066	1049	1442	1415	2297	1526	1864	1474
FBgn0013683	FBtr0100880	mt:ND4L	111	67	119	74	109	99	94	92	117	88	335	167	130	136
FBgn0013684	FBtr0100877	mt:ND5	11047	6751	13567	8325	10757	9446	9378	8191	10818	10094	21241	9217	12722	9552
FBgn0013685	FBtr0100883	mt:ND6	377	214	531	329	404	366	303	231	340	342	611	361	392	505
FBgn0013686	FBtr0100888	mt:lrRNA	478306	378018	612267	523649	380123	360738	352133	307258	341051	379103	677315	375177	620879	541158
FBgn0013688	FBtr0100890	mt:srRNA	1835	1367	5452	4385	1268	1599	1212	1199	2120	2558	3962	2395	5498	5067
FBgn0013689	FBtr0100871	mt:tRNA:A	0	0	0	0	0	0	0	0	1	0	0	0	0	0
FBgn0013690	FBtr0100859	mt:tRNA:C	0	0	0	0	0	0	0	0	0	0	0	0	0	0
FBgn0013691	FBtr0100865	mt:tRNA:D	0	0	0	0	0	0	0	0	0	0	0	0	0	0
FBgn0013692	FBtr0100875	mt:tRNA:E	0	0	0	0	0	0	0	0	0	0	0	0	0	0
FBgn0013693	FBtr0100876	mt:tRNA:F	0	0	0	0	0	0	0	0	0	0	0	0	0	0
FBgn0013694	FBtr0100869	mt:tRNA:G	0	0	0	0	0	0	0	0	0	0	0	0	0	0
FBgn0013695	FBtr0100878	mt:tRNA:H	0	0	0	0	0	0	0	0	0	0	0	0	0	0
FBgn0013696	FBtr0100854	mt:tRNA:I	0	0	0	0	0	0	0	0	0	0	0	0	0	0
FBgn0013697	FBtr0100864	mt:tRNA:K	0	0	0	0	0	0	0	0	0	0	0	0	0	0
FBgn0013698	FBtr0100887	mt:tRNA:L:CUN	0	0	1	0	0	0	0	0	0	0	0	0	0	0
FBgn0013699	FBtr0100862	mt:tRNA:L:UUR	1	0	0	0	0	0	0	0	0	0	0	0	0	0
FBgn0013700	FBtr0100856	mt:tRNA:M	0	0	0	0	0	0	0	0	0	0	0	0	0	0
FBgn0013701	FBtr0100873	mt:tRNA:N	0	0	0	0	0	0	0	0	0	0	0	0	0	0
FBgn0013702	FBtr0100882	mt:tRNA:P	0	0	0	0	0	0	0	0	0	0	0	0	0	0
FBgn0013703	FBtr0100855	mt:tRNA:Q	0	0	0	0	0	0	0	0	0	0	0	0	0	0
FBgn0013704	FBtr0100872	mt:tRNA:R	0	0	0	0	0	0	0	0	0	0	0	0	0	0
FBgn0013705	FBtr0100874	mt:tRNA:S:AGY	0	0	1	2	2	0	0	0	1	0	0	0	0	0
FBgn0013706	FBtr0100885	mt:tRNA:S:UCN	0	0	0	0	0	0	0	0	0	0	0	0	0	0
FBgn0013707	FBtr0100881	mt:tRNA:T	0	0	0	0	0	0	0	0	0	0	0	0	0	0
FBgn0013708	FBtr0100889	mt:tRNA:V	0	0	0	0	0	0	0	0	0	0	0	0	0	0
FBgn0013709	FBtr0100858	mt:tRNA:W	0	0	0	0	0	0	0	0	0	0	0	0	0	0
FBgn0013710	FBtr0100860	mt:tRNA:Y	0	0	0	0	0	0	0	0	0	0	0	0	0	0
FBgn0013717	FBtr0290259,FBtr0346438	not	408	346	515	207	495	338	452	416	443	415	628	384	389	295
FBgn0013718	FBtr0100039,FBtr0100040,FBtr0100041,FBtr0100042,FBtr0100043,FBtr0100044,FBtr0306619,FBtr0306620,FBtr0306622,FBtr0306623,FBtr0306624,FBtr0307191	nuf	1327	939	1525	769	1570	933	1315	1262	1253	1184	2384	1214	1244	1074
FBgn0013720	FBtr0070255,FBtr0070256,FBtr0100198	pck	166	171	319	126	288	209	239	197	242	248	322	234	297	215
FBgn0013725	FBtr0087516	phyl	12	12	25	18	20	11	15	22	23	25	40	30	22	18
FBgn0013726	FBtr0088792,FBtr0088793	pnut	2000	1556	2464	1325	2915	2021	2333	2178	2154	2135	3811	2093	1943	1734
FBgn0013732	FBtr0086110,FBtr0336663	sced	810	548	827	347	1109	568	861	711	777	716	1287	767	733	571
FBgn0013733	FBtr0087616,FBtr0087617,FBtr0087618,FBtr0087619,FBtr0087620,FBtr0087621,FBtr0273222,FBtr0273223,FBtr0273224,FBtr0273225,FBtr0273226,FBtr0301591,FBtr0301592,FBtr0301593,FBtr0301964,FBtr0304847,FBtr0304848,FBtr0304849,FBtr0304850,FBtr0304851,FBtr0304852,FBtr0304853	shot	1937	1378	2626	1283	2097	1642	2038	2254	2196	2327	4530	2084	2301	1814
FBgn0013746	FBtr0079780,FBtr0079781,FBtr0339550,FBtr0343095	alien	806	611	962	380	1013	660	803	682	763	759	1418	793	750	631
FBgn0013749	FBtr0089192,FBtr0333699	Arf102F	973	793	1057	661	937	769	841	710	867	896	1266	868	961	720
FBgn0013750	FBtr0087375,FBtr0087376,FBtr0087377,FBtr0087378,FBtr0087379	Arf51F	1238	888	1435	767	1533	969	1467	1376	1139	1179	1844	1153	1311	1032
FBgn0013751	FBtr0073155,FBtr0073156,FBtr0330070,FBtr0330071	Awh	4	4	15	3	8	4	7	9	9	15	30	6	9	8
FBgn0013753	FBtr0072758,FBtr0330180	Bgb	305	255	380	224	390	275	343	286	338	384	486	341	313	239
FBgn0013755	FBtr0072760	Bro	0	0	0	0	1	0	1	0	0	2	20	10	8	0
FBgn0013756	FBtr0088033,FBtr0332464	Mtor	3294	2155	2847	1282	3738	2025	3063	3061	2728	2755	5319	2678	1933	2045
FBgn0013759	FBtr0084161,FBtr0084162,FBtr0112872,FBtr0112873,FBtr0301327,FBtr0301328,FBtr0330368	CASK	1056.97	790.49	1354.76	692.79	1518.22	730.11	1179.31	1037.46	1023.87	1053.08	2407.57	1125.9	1146.9	932.82
FBgn0013762	FBtr0087350	Cdk5	234	239	327	169	271	253	276	229	259	278	450	273	289	252
FBgn0013763	FBtr0087111,FBtr0340066	CG5210	2988	2395	4606	2379	3598	3106	3359	3284	3530	3598	6844	3642	4356	2679
FBgn0013764	FBtr0072191,FBtr0072192	Chi	510	493	778	371	719	551	678	555	557	611	1024	620	569	478
FBgn0013765	FBtr0087703,FBtr0087704,FBtr0100654,FBtr0100656,FBtr0301395,FBtr0306635,FBtr0309888,FBtr0309889,FBtr0309890,FBtr0309891,FBtr0309892,FBtr0309893	cnn	1304	885	1376	687	1486	902	1362	1277	1200	1163	2459	1321	1118	994
FBgn0013767	FBtr0082927	Crz	2	3	16	9	5	9	9	12	11	11	10	3	11	13
FBgn0013770	FBtr0087592,FBtr0087593,FBtr0304021,FBtr0339955	Cp1	5377	4345.48	8250.3	4940.62	7016.88	6905.63	5489.86	5732.93	5929.53	6813.99	10422.2	7608.5	6404.91	5423.54
FBgn0013771	FBtr0300128	Cyp6a9	266.16	152.48	384.7	154.44	67.47	123.83	320.94	246.06	55.42	126.54	807.43	399.76	331.86	268.96
FBgn0013772	FBtr0087455	Cyp6a8	230	831	943	4873	52	647	153	947	31	1808	1242	3390	418	4000
FBgn0013773	FBtr0087450,FBtr0339983,FBtr0345526	Cyp6a22	526	414	616	348	799	566	665	611	571	603	973	581	556	498
FBgn0013799	FBtr0074882,FBtr0100666,FBtr0310476,FBtr0332153,FBtr0332726	Deaf1	596	444	715	344	863	529	709	664	652	644	1123	614	565	543
FBgn0013809	FBtr0074509	Dhc16F	1	1	3	0	2	0	1	1	2	0	3	1	0	0
FBgn0013810	FBtr0304742	Dhc36C	60	32	60	11	41	28	69	54	51	37	123	30	49	20
FBgn0013811	FBtr0303106	Dhc62B	13	7	16	6	15	32	8	16	9	10	26	33	6	20
FBgn0013812	FBtr0273236,FBtr0336774	Dhc93AB	37	22	38	14	36	23	40	53	22	25	117	46	46	30
FBgn0013813	FBtr0301302,FBtr0301303,FBtr0337034	Dhc98D	40	21	68	36	11	10	67	42	72	48	186	53	23	26
FBgn0013949	FBtr0084708,FBtr0084709,FBtr0334571	Ela	104	161	247	222	215	247	119	150	157	227	281	197	361	271
FBgn0013953	FBtr0084703,FBtr0304054	Esp	212	141	300	117	377	350	346	291	303	313	495	281	289	271
FBgn0013954	FBtr0086515	FK506-bp2	2214	2446	3677	2231	3543	2611	2720	2409	2722	2678	4322	2553	3222	2258
FBgn0013972	FBtr0085453	Gycalpha99B	52	56	102	70	53	52	65	55	34	64	125	51	91	67
FBgn0013973	FBtr0085753	Gycbeta100B	34	28	60	31	42	38	53	34	47	62	89	48	42	47
FBgn0013981	FBtr0082962,FBtr0082963,FBtr0082964,FBtr0334029	His4r	2307	2624	3732	2756	3319	3113	2903	2638	2682	2945	4442	3215	3995	2905
FBgn0013983	FBtr0086725,FBtr0345891	imd	99	76	156	92	161	94	121	120	107	116	262	119	138	89
FBgn0013984	FBtr0084121,FBtr0290230,FBtr0290231,FBtr0290232	InR	588	507	531	466	663	633	582	579	428	669	815	700	576	800
FBgn0013987	FBtr0070837,FBtr0070839,FBtr0302940,FBtr0308577	MAPk-Ak2	1052	801	1268	792	1309	1052	1233	1220	1054	1218	2196	1289	1151	895
FBgn0013995	FBtr0083998,FBtr0083999,FBtr0084000,FBtr0309202,FBtr0309203,FBtr0309204,FBtr0309205,FBtr0344316,FBtr0344317	Calx	921	626	1115	491	1069	654	1236	990	779	793	1893	859	916	850
FBgn0013997	FBtr0075998,FBtr0075999	Nrx-IV	381	228	595	269	653	352	400	358	487	497	758	417	496	409
FBgn0014000	FBtr0081306	Hf	231	146	337	275	218	239	243	229	255	257	573	403	412	284
FBgn0014002	FBtr0075648,FBtr0346644	Pdi	4704	4600	7330	4253	6271	5311	4863	4568	4531	5159	10146	5880	5858	4643
FBgn0014006	FBtr0083819,FBtr0300256	Pk92B	914	593	1061	492	1252	778	1062	952	886	914	1946	1008	864	814
FBgn0014007	FBtr0075913,FBtr0075914	Ptp69D	1168	668	1232	513	1301	750	1159	1052	1125	1188	2184	1169	856	767
FBgn0014009	FBtr0086124,FBtr0336658	Rab2	843	803	1191	836	1054	960	931	961	804	1026	1788	1100	1191	997
FBgn0014010	FBtr0077793,FBtr0077794,FBtr0077795,FBtr0077796,FBtr0077797,FBtr0077798,FBtr0330668,FBtr0330669,FBtr0330670	Rab5	1728	1418	2525	1523	2323	1929	1928	1859	1732	1932	3620	2166	2230	1953
FBgn0014011	FBtr0076867,FBtr0332800	Rac2	295	250	551	401	605	519	492	475	380	521	914	601	457	455
FBgn0014018	FBtr0089338,FBtr0089339,FBtr0089340,FBtr0089341	Rel	898	744	1050	856	886	869	943	885	808	1088	1829	1223	883	1074
FBgn0014019	FBtr0080291,FBtr0342591	Rh5	95	103	168	94	86	102	129	104	137	170	143	83	217	185
FBgn0014020	FBtr0087211,FBtr0087212,FBtr0087213,FBtr0087214,FBtr0087216,FBtr0087217	Rho1	2412	1824	3125	2017	2604	2102	2580	2632	2498	2618	4766	2736	2803	2337
FBgn0014022	FBtr0082062	Rlb1	336	229	348	158	447	274	330	273	348	304	531	242	319	232
FBgn0014023	FBtr0082121	mRpL47	402	433	603	395	574	498	542	461	459	433	704	439	461	358
FBgn0014024	FBtr0070752,FBtr0070753,FBtr0112876,FBtr0340477	Rnp4F	706	465	785	347	958	563	706	718	700	677	1401	654	594	505
FBgn0014026	FBtr0070915,FBtr0070916,FBtr0343328,FBtr0343329,FBtr0345293	RpL7A	15843	16278	27875	18559	24788	22700	19837	18316	19203	21074	31875	20666	25186	18685
FBgn0014028	FBtr0086156	SdhB	1178	955	2160	985	1396	1452	1403	1489	1622	1547	2903	1554	1936	1223
FBgn0014029	FBtr0083945,FBtr0334579	Sep2	745	677	886	566	1018	874.8	741	839.81	773	843	1368	850	738	628
FBgn0014031	FBtr0070913	Spat	401	184	695	438	476	512	657	563	532	462	1407	742	996	535
FBgn0014032	FBtr0071241	Sptr	342	268	435	234	404	292	491	382	366	323	690	400	344	235
FBgn0014033	FBtr0077467,FBtr0346582	Sr-CI	36	13	34	12	8	14	47	53	47	39	80	34	6	11
FBgn0014037	FBtr0074920,FBtr0302047,FBtr0344257	Su(Tpl)	2154	1536	2956	1559	2982	1888	2710	2541	2517	2535	4424	2551	2015	2079
FBgn0014073	FBtr0073323	Tie	115	105	150	109	152	124	129	140	152	189	365	165	143	135
FBgn0014075	FBtr0075064	Ugt	1292	778	1558	637	1605	894	1395	1130	1267	1173	2401	1207	1173	923
FBgn0014076	FBtr0080216,FBtr0343618	Vm32E	165	38	640	2	527	4	100	0	236	5	104	0	484	100
FBgn0014092	FBtr0080834	CG4278	250	195	363	200	354	260	304	225	269	266	427	248	332	198
FBgn0014127	FBtr0081348,FBtr0081349,FBtr0343850	barr	648	582	731	331	803	563	705	670	649	648	1097	642	545	521
FBgn0014133	FBtr0073526,FBtr0073527,FBtr0334463,FBtr0334464,FBtr0334465	bif	3876	3223	4210	2178	5332	3633	4433	3968	3760	3958	6772	4126	3291	3303
FBgn0014135	FBtr0083795,FBtr0300123,FBtr0344549	bnl	31	40	50	45	55	70	35	55	50	67	74	52	77	64
FBgn0014141	FBtr0089471,FBtr0089473,FBtr0290013,FBtr0290014,FBtr0290015,FBtr0303364,FBtr0332167,FBtr0337100,FBtr0337101,FBtr0337102	cher	1514	1397	2432	1401	2174	1820	2141	2039	1768	2117	3614	1834	2109	2055
FBgn0014143	FBtr0078395	croc	4	1	5	3	4	3	3	6	6	6	8	4	8	9
FBgn0014163	FBtr0075412,FBtr0075413,FBtr0100477,FBtr0100478,FBtr0331175,FBtr0331176	fax	3441	2538	3945	2497	3779	2875	3581	3464	3405	3557	5391	3352	3019	2647
FBgn0014179	FBtr0079855,FBtr0335492	gcm	0	1	13	3	2	6	0	6	3	3	1	8	0	9
FBgn0014184	FBtr0088013,FBtr0088014,FBtr0088015	Oda	6697	5980	9359	6260	1582	1770	6762	6709	7123	8651	14597	8898	9303	7841
FBgn0014189	FBtr0079123,FBtr0079124,FBtr0079125,FBtr0331676	Hel25E	2384	2114	3210	1696	3321	2337	2918	2211	2543	2518	4042	2306	2657	1965
FBgn0014269	FBtr0086601	prod	437	442	517	349	648	509	449	426	476	480	827	514	433	339
FBgn0014340	FBtr0070829	mof	302	200	302	156	383	229	339	298	265	288	403	279	202	176
FBgn0014342	FBtr0089313,FBtr0300009,FBtr0346136	mia	77	49	35	13	83	34	27	40	88	98	83	30	76	58
FBgn0014343	FBtr0075911,FBtr0075912,FBtr0330077	mirr	29	13	78	24	67	31	49	69	63	53	116	42	68	37
FBgn0014366	FBtr0078751	noi	576	489	719	390	816	542	632	617	636	644	1084	605	574	485
FBgn0014368	FBtr0076214	nol	1	0	0	0	0	0	1	0	0	2	0	0	0	2
FBgn0014380	FBtr0082124,FBtr0305340	RhoL	180	165	260	215	195	215	128	191	218	287	384	261	288	228
FBgn0014388	FBtr0073145,FBtr0073146	sty	240	205	369	303	283	374	269	286	312	338	514	333	308	358
FBgn0014391	FBtr0074176,FBtr0074177	sun	1666	1255	2116	1255	1867	1773	1358	1334	1365	1358	2344	1350	2040	1300
FBgn0014395	FBtr0077345	tilB	8	6	14	2	26	14	12	15	8	4	22	8	17	9
FBgn0014396	FBtr0077567,FBtr0333252,FBtr0333253,FBtr0333254,FBtr0333255,FBtr0333256,FBtr0333258,FBtr0333259	tim	556	180	548	139	269	114	285	249	319	160	814	179	651	363
FBgn0014411	FBtr0070311	Vps26	1039	806	1144	585	1397	895	1167	1016	1013	1029	2008	1122	962	832
FBgn0014417	FBtr0079711,FBtr0331991	CG13397	1532	1102	585	263	2223	1334	599	491	1608	1444	2606	1424	1526	1288
FBgn0014427	FBtr0085390	CG11899	1008	883	1116	852	1406	1578	1104	1170	917	1001	1624	1209	1267	1039
FBgn0014454	FBtr0079500	Acp1	23.61	10.11	83.71	17.21	11.33	1.72	17.28	0.46	33.9	10.21	71.98	9.63	66.73	14.21
FBgn0014455	FBtr0074030,FBtr0332590,FBtr0346181	Ahcy13	3547	3978	4902	3206	5820	5315	4674	4645	3911	4643	7068	4975	4719	4827
FBgn0014464	FBtr0100003	Cp7Fa	693	725	1897	1332	2355	1236	1448	1960	523	448	2928	1980	1258	725
FBgn0014465	FBtr0071201,FBtr0302936	Cp7Fb	1581	595	2059	593	3711	1167	1790	550	1608	532	3882	1262	1211	1130
FBgn0014466	FBtr0071202	Cp7Fc	1018	361	1816	471	2261	1023	1155	382	1119	441	3407	1329	787	965
FBgn0014469	FBtr0088745,FBtr0339278	Cyp4e2	154.83	258	1451.46	1538.57	916.87	1355.97	869.99	1044.73	842	1570	2153.92	1565.48	1100.94	1539.9
FBgn0014848	FBtr0305334	Eig71Eh	0	0	0	0	0	0	0	0	0	0	0	0	0	0
FBgn0014849	FBtr0075574,FBtr0332123	Eig71Ei	0	0	0	0	0	0	0	0	0	0	0	0	0	0
FBgn0014850	FBtr0075582	Eig71Ej	0	0	0	0	0	0	0	0	0	0	0	0	0	0
FBgn0014851	FBtr0075575	Eig71Ek	0	0	0	0	0	0	0	0	0	0	0	0	0	0
FBgn0014857	FBtr0079010,FBtr0333536,FBtr0333537	His3.3A	663	708	1038	703	996	940	778	814	920	899	1328	896	1152	767
FBgn0014859	FBtr0081397,FBtr0301347	Hr38	21	7	24	11	10	17	17	9	31	31	36	22	20	12
FBgn0014861	FBtr0081827	Mcm2	1488	1055	1831	882	2134	1368	1638	1386	1526	1535	2636	1551	1335	1261
FBgn0014863	FBtr0081616,FBtr0081617,FBtr0346967	Mlp84B	2380	2234	3327	2198	1698	1538	2305	2004	2056	2559	5795	2761	3455	2462
FBgn0014865	FBtr0087386	Mtk	16	14	61	42	13	17	33	64	11	8	18	13	106	38
FBgn0014868	FBtr0071344	Ost48	766	711	1228	678	1170	962	929	892	1032	1022	1677	990	1171	910
FBgn0014869	FBtr0085384,FBtr0100482,FBtr0100483	Pglym78	1771	1653	2511	1397	2169	1731	2189	1936	1969	1944	3362	2079	2369	1769
FBgn0014870	FBtr0087072,FBtr0087073,FBtr0087074	Psi	725	500	818	347	1414	699	1024	851	826	705	1511	641	696	573
FBgn0014877	FBtr0087675	Roe1	658	592	767	408	998	668	711	637	640	685	1083	585	672	528
FBgn0014879	FBtr0083062	Set	1668	1438	2235	1288	2443	1597	1931	1848	1816	1778	3046	1672	1943	1554
FBgn0014903	FBtr0070175	CG14630	103.5	129.85	166.44	171.91	196.03	158.76	151	146.23	118.53	157.32	356.34	186.99	305.68	259.73
FBgn0014906	FBtr0077576,FBtr0308315,FBtr0332371	Hydr2	786	673	1063	567	964	877	867	736	817	905	1506	946	883	718
FBgn0014930	FBtr0081763,FBtr0339712	CG2846	193	196	286	156	285	207	222	188	192	202	372	218	233	161
FBgn0014931	FBtr0081757,FBtr0304703	CG2678	258	220	197	114	327	185	238	156	132	157	286	172	233	199
FBgn0014949	FBtr0084278	btn	0	2	0	0	0	0	1	0	1	0	2	0	0	0
FBgn0015000	FBtr0078991,FBtr0330714	betaggt-I	490	358	593	373	564	432	521	483	511	509	933	526	498	417
FBgn0015001	FBtr0088125	iotaTry	118	41	298	62	160	44	65	110	172	91	384	72	196	52
FBgn0015008	FBtr0083380	Actn3	0	0	0	3	0	1	0	1	0	1	1	1	0	1
FBgn0015010	FBtr0073937,FBtr0305582,FBtr0333658	Ag5r	431	475	1563	953	1059	735	659	709	762	1080	2246	1206	1996	1002
FBgn0015011	FBtr0083378,FBtr0083379	Ahcy89E	106	58	208	72	100	72	161	109	132	81	242	107	133	57
FBgn0015019	FBtr0083337,FBtr0083338,FBtr0302370,FBtr0302371	Cctgamma	3214	3193	4190	2805	5396	4188	4074	3625	3724	3844	6658	4048	3706	3312
FBgn0015024	FBtr0073680,FBtr0073682,FBtr0300380,FBtr0340408,FBtr0345162,FBtr0345163	CkIalpha	3194	2215	3595	2100	3849	2478	3454	3231	2898	2852	5632	3024	3600	2677
FBgn0015025	FBtr0075504	CkIIalpha-i1	88	87	108	73	254	152	90	93	95	120	156	94	71	78
FBgn0015031	FBtr0079072,FBtr0307034,FBtr0307035	cype	836	672	1317	692	810	844	780	705	819	909	1322	879	1462	821
FBgn0015032	FBtr0085712	Cyp4c3	26	26	11	7	3	3	47	4	7	2	11	2	4	7
FBgn0015033	FBtr0076832	Cyp4d8	49	10	90	55	51	60	50	42	46	62	137	62	72	63
FBgn0015034	FBtr0088746	Cyp4e1	31	19	56	47	20	32	42	41	29	30	71	27	41	53
FBgn0015035	FBtr0079925	Cyp4e3	32.17	49	3225.54	2505.43	12.13	39.03	256.01	211.27	73	193	197.08	182.52	67.06	107.1
FBgn0015036	FBtr0070388	Cyp4ae1	63	34	109	55	110	47	64	58	90	68	207	90	55	19
FBgn0015037	FBtr0088592	Cyp4p1	81	455	121	826	66	512	97	210	93	728	175	712	148	845
FBgn0015038	FBtr0089056	Cyp9b1	26	48	66	73	35	78	33	42	35	58	91	85	64	84
FBgn0015039	FBtr0089055	Cyp9b2	252	235	803	551	369	412	459	371	411	466	1145	454	563	448
FBgn0015040	FBtr0072321	Cyp9c1	149	120	153	97	75	120	234	186	80	100	499	294	103	108
FBgn0015075	FBtr0078492	Ddx1	443	454	549	313	619	393	520	479	539	494	923	508	452	353
FBgn0015218	FBtr0076487,FBtr0076488,FBtr0076489,FBtr0076490,FBtr0076491,FBtr0076492,FBtr0076493,FBtr0333884,FBtr0333885	eIF-4E	3790	3213	5072	2686	5163	3259	4474	3634	3864	3901	6381	3710	4064	3469
FBgn0015221	FBtr0085622,FBtr0085623,FBtr0085624,FBtr0332168,FBtr0332169	Fer2LCH	2542	4992	7702	11828	3699	6322	3714	4862	4795	9900	8371	8423	5588	9253
FBgn0015222	FBtr0085631,FBtr0085632,FBtr0085633,FBtr0085634,FBtr0085635,FBtr0306587,FBtr0306588,FBtr0332170,FBtr0344763	Fer1HCH	4716	9005	10664	19818	6689	13108	5868	9098	6869	13984	13780	14413	7791	12794
FBgn0015229	FBtr0084157	glec	1103	792	1345	688	1522	845	1405	1272	1252	1317	2166	1190	1517	1239
FBgn0015230	FBtr0083340	Glut3	0	0	0	0	0	0	0	0	0	0	0	0	0	0
FBgn0015239	FBtr0078389,FBtr0078390,FBtr0078391,FBtr0078392,FBtr0303653,FBtr0303654	Hr78	808	612	943	463	1146	830	882	788	776	756	1435	904	869	705
FBgn0015240	FBtr0084756	Hr96	544	426	565	327	692	477	547	463	514	598	965	590	532	492
FBgn0015245	FBtr0073434,FBtr0073435	Hsp60	5546	5373	7097	4665	8772	5957	6130	5669	5839	6051	11369	6244	6163	5068
FBgn0015247	FBtr0087296,FBtr0087297	Diap2	586	454	715	397	681	543	546	554	570	596	1074	659	668	523
FBgn0015268	FBtr0072219,FBtr0305989,FBtr0305990	Nap1	7114	6252	10391	6530	10326	8576	8814	7670	7731	7676	13451	8052	9617	6803
FBgn0015269	FBtr0084952,FBtr0084953,FBtr0100113,FBtr0330182,FBtr0330183	Nf1	467	289	514	234	507	298	495	419	394	429	755	372	375	374
FBgn0015270	FBtr0082866	Orc2	473	362	556	316	672	454	518	470	448	511	730	501	452	417
FBgn0015271	FBtr0080543	Orc5	294	276	340	156	399	308	315	264	234	252	470	293	264	257
FBgn0015277	FBtr0072064	Pi3K59F	223	164	362	160	301	213	276	246	240	243	618	322	271	237
FBgn0015278	FBtr0076086,FBtr0076087,FBtr0076088,FBtr0301816,FBtr0332055	Pi3K68D	992	599	1069	489	1252	722	1211	947	891	947	1939	1040	909	822
FBgn0015279	FBtr0083940,FBtr0083941,FBtr0334643	Pi3K92E	830	543	895	460	1028	816	873	794	792	814	1565	997	702	730
FBgn0015282	FBtr0084520,FBtr0346154	Rpt2	1574	1503	2067	1319	2218	1985	1753	1590	1670	2073	3062	2099	1731	1631
FBgn0015283	FBtr0078368,FBtr0333453	Rpn10	1627	1639	1900	1457	2053	2025	1752	1557	1649	2030	2805	2197	1773	1727
FBgn0015286	FBtr0070582,FBtr0070583,FBtr0070584	Rala	1163	945	1189	703	1402	1098	1307	1108	1150	1214	2184	1464	1463	1328
FBgn0015288	FBtr0070148	RpL22	6946.71	6835.31	11336.1	6728.8	8874.53	6725.85	8824.11	7526.9	7955.17	8436.82	17095.2	9341.47	13642.4	9079.71
FBgn0015295	FBtr0087244	shark	394	289	536	214	661	439	548	463	389	373	790	411	468	374
FBgn0015296	FBtr0076458	Shc	383	347	464	286	514	457	458	412	381	432	690	484	381	402
FBgn0015298	FBtr0076879	Srp19	225	208	259	159	305	203	232	216	217	249	399	268	290	216
FBgn0015299	FBtr0079590	Ssb-c31a	393	343	471	367	453	366	377	339	372	404	547	404	433	350
FBgn0015300	FBtr0072351	Ssl	0	1	0	0	0	0	0	0	0	0	0	1	0	0
FBgn0015316	FBtr0301665,FBtr0345312	Try29F	17	47	19	14	17	7	69	17	34	9	61	9	8	9
FBgn0015320	FBtr0080115,FBtr0080116,FBtr0333492,FBtr0345437	Ubc2	826	791	1113	671	1183	854	1000	904	947	1098	1419	1014	900	815
FBgn0015321	FBtr0076395,FBtr0345603,FBtr0345604	Ubc4	1657	1548	1915	1110	2354	1732	1901	1807	1832	1923	3188	2012	1853	1546
FBgn0015323	FBtr0083671	VAChT	85.24	61.05	147.91	87.64	99.49	74.76	110.75	88.14	75.33	83.73	253.92	82.45	124.64	92.29
FBgn0015324	FBtr0078700,FBtr0078701,FBtr0346137	Vha26	4864	3414	6265	2734	6189	3701	5774	5112	5025	4704	11241	5338	6396	4478
FBgn0015331	FBtr0078967	abs	226	184	270	130	351	263	649	641	277	297	457	279	246	190
FBgn0015336	FBtr0074375	CG15865	21	5	87	31	11	18	22	27	43	32	139	104	36	24
FBgn0015338	FBtr0080850	CG5861	336	322	522	318	451	379	415	339	450	453	588	441	435	318
FBgn0015351	FBtr0336486	CG14906	87	114	119	121	111	221	108	105	104	147	135	160	75	85
FBgn0015359	FBtr0072877,FBtr0332664	CG2034	459	398	481	307	569	440	447	390	470	459	729	468	510	360
FBgn0015360	FBtr0072904	oxt	783	609	859	379	1036	599	991	786	780	774	1354	746	741	558
FBgn0015371	FBtr0087415,FBtr0087416,FBtr0111006,FBtr0111007,FBtr0305213,FBtr0305214,FBtr0305215,FBtr0305216,FBtr0305217	chn	1305	1081	1443	710	1643	991	1567	1357	1454	1565	2415	1437	1010	1080
FBgn0015372	FBtr0072120	RabX1	225	259	390	285	390	281	384	394	316	377	575	409	309	287
FBgn0015376	FBtr0077541	cutlet	375	295	416	249	519	365	397	321	402	413	569	338	271	321
FBgn0015379	FBtr0077193	dod	364	414	502	339	546	411	446	369	481	456	642	431	491	369
FBgn0015380	FBtr0081195,FBtr0330209	drl	52	40	100	71	58	78	44	82	56	99	110	91	75	97
FBgn0015381	FBtr0079145,FBtr0333245	dsf	0	0	0	0	3	0	1	0	1	2	1	1	2	0
FBgn0015391	FBtr0080935	glu	1872	1183	1921	895	2306	1450	1947	1951	1715	1735	3234	1818	1230	1306
FBgn0015393	FBtr0079846,FBtr0335494	hoip	1646	1770	2413	1420	2926	2198	2091	1676	2020	1909	2451	1552	2113	1532
FBgn0015396	FBtr0082237	jumu	1523	1117	1656	837	1943	1226	1669	1497	1516	1613	2352	1426	1092	1228
FBgn0015399	FBtr0332210,FBtr0346702	kek1	96	74	195	167	99	126	255	235	201	254	116	80	138	146
FBgn0015400	FBtr0080252	kek2	24	22	48	26	27	28	46	36	30	40	70	22	34	50
FBgn0015402	FBtr0078766,FBtr0344272,FBtr0344273,FBtr0344274	ksr	424	317	568	214	532	322	505	465	421	421	773	435	437	383
FBgn0015477	FBtr0088618,FBtr0339370	Rme-8	1106	757	1243	528	1486	858	1137	1113	984	957	1889	1135	854	874
FBgn0015509	FBtr0088845,FBtr0088846,FBtr0088847,FBtr0088848	Cul1	3217	2281	3552	1653	4064	2718	3443	3018	2965	2973	5359	3263	2625	2498
FBgn0015513	FBtr0084459,FBtr0304729	mbc	1028	668	1116	550	1129	940	1024	922	877	953	1867	969	861	668
FBgn0015519	FBtr0289988,FBtr0339652	nAChRalpha3	38	30	54	46	35	40	47	44	25	23	64	31	52	40
FBgn0015520	FBtr0083335,FBtr0333727	nonA-l	624	431	634	347	812	460	629	550	552	613	985	604	547	472
FBgn0015521	FBtr0077621,FBtr0077622,FBtr0077623,FBtr0273293,FBtr0335131	RpS21	3010	3472	5172	4282	4465	4790	3853	3474	3775	4426	5602	4329	6610	4603
FBgn0015522	FBtr0086799	olf186-M	765	675	974	528	781	599	1037	869	632	750	48	28	977	845
FBgn0015524	FBtr0110772,FBtr0290289,FBtr0342795,FBtr0342796,FBtr0342797,FBtr0342798,FBtr0342799,FBtr0342800	otp	14	3	22	17	14	10	16	19	10	18	36	12	15	15
FBgn0015527	FBtr0077223	pen	1753	1536	1943	1267	2230	1634	1768	1680	1544	1495	3074	1621	1869	1457
FBgn0015541	FBtr0085066,FBtr0112882,FBtr0305065,FBtr0336725	sda	258	232	442	268	321	300	290	282	294	377	766	434	452	323
FBgn0015543	FBtr0088037	snoRNA:Me28S-A1322	0	0	0	0	0	0	0	0	0	0	1	0	0	0
FBgn0015544	FBtr0072256	spag	425	331	459	232	555	388	417	395	401	414	697	394	407	344
FBgn0015546	FBtr0080630,FBtr0309281,FBtr0344018,FBtr0344019	spel1	547	373	618	264	719	409	667	597	526	477	873	459	504	384
FBgn0015550	FBtr0075216	tap	1	1	19	6	6	11	3	7	9	7	8	10	2	8
FBgn0015553	FBtr0081131	tos	1166	857	1247	641	1411	908	1130	1068	1124	1141	1593	996	886	842
FBgn0015558	FBtr0077224,FBtr0329900,FBtr0329901,FBtr0329902,FBtr0329903,FBtr0333749	tty	105	83	144	82	96	81	276	244	101	100	214	53	156	107
FBgn0015561	FBtr0088586	unpg	7	19	18	12	18	18	15	5	14	29	11	17	29	32
FBgn0015568	FBtr0081544	alpha-Est1	547	353	858	427	114	99	825	774	592	486	1286	630	954	564
FBgn0015569	FBtr0289953,FBtr0305910,FBtr0305911	alpha-Est10	404	303	295	161	148	136	94	122	166	203	881	512	183	163
FBgn0015570	FBtr0081540,FBtr0310421	alpha-Est2	166	37	424	153	220	125	173	172	346	164	790	221	313	111
FBgn0015571	FBtr0081545,FBtr0300496,FBtr0310527,FBtr0339708	alpha-Est3	229	198	335	225	271	305	267	260	259	285	552	402	327	285
FBgn0015572	FBtr0081546	alpha-Est4	11	12	38	28	22	23	23	29	36	46	68	47	26	42
FBgn0015574	FBtr0081549	alpha-Est6	0	0	0	2	1	0	3	2	1	1	3	3	4	2
FBgn0015575	FBtr0081550	alpha-Est7	553	214	1123	421	700	402	1069	900	873	663	1649	654	771	414
FBgn0015576	FBtr0081553	alpha-Est8	200	47	461	113	224	154	186	154	376	193	619	145	340	159
FBgn0015577	FBtr0302354,FBtr0302355	alpha-Est9	193	139	272	169	255	172	200	234	205	273	635	258	310	191
FBgn0015582	FBtr0088176	dare	285	203.94	364	247.99	343.97	246	319	254.96	251.9	260.98	461	273.99	323	253.98
FBgn0015583	FBtr0079716	Acp29AB	0	0	0	0	0	0	0	0	0	0	0	0	0	0
FBgn0015584	FBtr0087080	Acp53Ea	0	0	1	0	0	0	0	0	0	0	0	0	0	0
FBgn0015585	FBtr0073182,FBtr0346805	Acp63F	0	0	0	1	0	0	0	1	1	0	0	1	0	1
FBgn0015586	FBtr0075038,FBtr0308781	Acp76A	0	0	0	0	0	0	0	0	0	0	1	0	0	0
FBgn0015589	FBtr0085351,FBtr0336767	Apc	772	476	855	435	1052	670	888	875	688	783	1751	914	631	706
FBgn0015591	FBtr0084744,FBtr0346367	AstA	30	30	59	31	55	38	39	50	30	47	118	60	72	43
FBgn0015600	FBtr0077662,FBtr0077663,FBtr0077664,FBtr0077665,FBtr0110903,FBtr0112883,FBtr0329906,FBtr0329907,FBtr0335388,FBtr0335389	toc	1654	1089	1779	779	2295	1239	2036	1714	1671	1676	3276	1701	1507	1473
FBgn0015602	FBtr0087441,FBtr0087442,FBtr0305588	BEAF-32	718	662	918	510	1085	780	798	725	834	884	1087	689	754	627
FBgn0015609	FBtr0081013,FBtr0081014,FBtr0081015,FBtr0081016,FBtr0081017,FBtr0081018,FBtr0081019,FBtr0081020,FBtr0100313,FBtr0100314,FBtr0100315,FBtr0100316	CadN	142	96	183	121	138	166	155	180	188	179	283	176	179	199
FBgn0015614	FBtr0088930,FBtr0309866	CanB2	1593	1276	1897	1093	1845	1426	1624	1472	1431	1534	2773	1530	1812	1366
FBgn0015615	FBtr0074290	SMC3	1136	799	1264	627	1486	885	1225	1114	1090	1167	1947	1175	967	847
FBgn0015618	FBtr0076369	Cdk8	98	82	140	77	179	122	131	142	125	138	219	143	113	107
FBgn0015621	FBtr0078011	Clp	189	188	249	126	316	233	243	206	249	240	322	257	231	199
FBgn0015622	FBtr0085437,FBtr0085438,FBtr0110909,FBtr0334873	Cnx99A	1671	1429	2162	1161	2617	1746	2082	1770	1825	1907	3589	2129	1903	1767
FBgn0015623	FBtr0079250,FBtr0079251,FBtr0331223,FBtr0331224	Cpr	3583	2781	5918	3210	4151	2848	3889	3610	4605	4783	9783	4289	5119	3393
FBgn0015625	FBtr0084728,FBtr0334578	CycB3	2131	1749	2550	1151	2901	2032	2513	2298	2291	2384	3344	2304	1773	1714
FBgn0015663	FBtr0077532,FBtr0339571	Dot	56	47	99	44	84	74	69	60	61	76	159	77	63	65
FBgn0015664	FBtr0079889,FBtr0310483	Dref	724	578	938	392	1044	608	896	795	882	803	1305	730	707	531
FBgn0015714	FBtr0087451,FBtr0345527	Cyp6a17	6.04	9.12	12	21	0	0	8	13	0	0	11	11	20.7	13
FBgn0015721	FBtr0089600,FBtr0342842	ktub	10	2	9	7	9	8	3	13	6	10	15	16	15	8
FBgn0015737	FBtr0085164	Hmu	1155	893	1905	821	1946	1380	1742	1504	1267	1483	2797	1620	1522	1409
FBgn0015754	FBtr0087236,FBtr0087240,FBtr0087241,FBtr0304747	Lis-1	1782	1375	2136	1201	2255	1649	1804	1660	1783	1908	3038	1854	1638	1515
FBgn0015756	FBtr0080163,FBtr0080164,FBtr0340226	RpL9	11130	11110	18122	13297	15763	14794	12684	11459	12556	13379	20755	13933	17299	12501
FBgn0015765	FBtr0084580,FBtr0084581,FBtr0300572	p38a	252	220	321	170	320	257	249	253	258	303	452	300	287	245
FBgn0015766	FBtr0077131,FBtr0077132,FBtr0077133,FBtr0345001	Msr-110	2381	1109	4389	1512	2843.31	1581	3295	2459	2756	1825	6830	2051	3725	1921
FBgn0015770	FBtr0081585	MstProx	0	0	0	0	0	0	0	0	0	0	0	0	0	0
FBgn0015772	FBtr0081187,FBtr0081189,FBtr0340325,FBtr0340326	Nak	1058	711	1261	534	1474	885	1234	1163	1091	986	2271	1112	934	878
FBgn0015773	FBtr0073942,FBtr0308337,FBtr0346088	NetA	48	29	54	50	38	64	64	85	50	90	127	110	66	64
FBgn0015774	FBtr0073940,FBtr0302016,FBtr0302017,FBtr0302018,FBtr0304874,FBtr0304875,FBtr0331596	NetB	63	27	80	59	77	57	92	81	56	52	175	55	61	52
FBgn0015776	FBtr0079384,FBtr0332370	nrv1	2404	1857	3264	1710	2887	2291	2598	2400	2905	2884	4782	2644	2883	2191
FBgn0015777	FBtr0079381,FBtr0079382,FBtr0079383,FBtr0100381,FBtr0100382,FBtr0332369	nrv2	332	172	654	216	256	235	326	290	465	397	777	265	470	258
FBgn0015778	FBtr0082797,FBtr0082799,FBtr0346346,FBtr0346347	rin	6359	4509	7841	3605	8883	4197	7470	6034	5731	5255	11790	5761	6446	5221
FBgn0015781	FBtr0083713	P5cr	264	252	382	248	363	286	315	281	323	306	515	339	297	244
FBgn0015789	FBtr0077337	Rab10	1972	1632	2378	1249	2734	2094	2237	2231	2025	2197	3861	2258	2042	1739
FBgn0015790	FBtr0084010,FBtr0084011	Rab11	1704	1554	2551	1446	2320	1857	2069	1970	2084	2302	3216	2162	2069	1872
FBgn0015791	FBtr0080626,FBtr0080627,FBtr0343678	Rab14	545	441	814	432	723	607	572	553	567	646	1014	540	696	601
FBgn0015793	FBtr0076705,FBtr0331832	Rab19	253	224	292	194	275	233	276	210	217	271	437	288	272	239
FBgn0015794	FBtr0070849	Rab18	363	417	514	463	486	498	336	340	428	474	678	580	522	503
FBgn0015795	FBtr0084503,FBtr0308611,FBtr0308612	Rab7	1388	1204	2013	1413	1792	1869	1663	1792	1649	1806	3329	2309	2035	1983
FBgn0015797	FBtr0080361,FBtr0346437	Rab6	647	611	890	583	935	824	777	687	763	898	1276	910	784	788
FBgn0015799	FBtr0070146	Rbf	1459	1159	1535	710	2025	1255	1674	1475	1421	1509	2392	1390	1314	1152
FBgn0015801	FBtr0072427,FBtr0305671	Reg-5	260	184	409	206	279	249	357	297	345	312	651	371	320	280
FBgn0015803	FBtr0081356,FBtr0081357,FBtr0112885,FBtr0302106,FBtr0336747,FBtr0336748,FBtr0336749	RtGEF	578	458	701	395	680	596	689	588	552	635	1061	658	519	537
FBgn0015805	FBtr0073317	Rpd3	1473	1204	1745	940	2170	1333	1710	1608	1657	1631	2627	1439	1456	1213
FBgn0015806	FBtr0077114,FBtr0333264	S6k	1330	1052	1803	1000	1872	1194	1603	1420	1350	1528	2821	1579	1701	1272
FBgn0015808	FBtr0081109	ScpX	687.54	592.99	1061.41	760.35	857.4	805.81	677.49	655.14	861.42	880.52	1604.87	933.56	1246.63	929.56
FBgn0015818	FBtr0070894	Spx	269	271	391	190	484	291	390	363	371	360	590	364	373	294
FBgn0015828	FBtr0076108	TfIIEalpha	686	672	953	559	953	797	815	853	793	816	1244	838	767	656
FBgn0015829	FBtr0073234,FBtr0300449	TfIIEbeta	142	114	214	122	205	165	157	155	146	164	304	188	171	149
FBgn0015831	FBtr0307275,FBtr0307276	Rtnl2	3	3	1	0	0	1	1	0	2	3	1	1	3	1
FBgn0015834	FBtr0079053	Trip1	2084	1838	3213	1826	2981	2366	2391	2079	2400	2329	3934	2419	2759	2102
FBgn0015838	FBtr0088566,FBtr0330624	Vang	467	363	869	394	963	495	755	705	745	704	1156	664	705	573
FBgn0015872	FBtr0088141,FBtr0088142,FBtr0331387,FBtr0331388,FBtr0331389,FBtr0331390,FBtr0339488	Drip	123	79	318	108	266	88	166	130	196	174	402	154	302	125
FBgn0015903	FBtr0072066,FBtr0072067,FBtr0072068,FBtr0072069,FBtr0072070,FBtr0332926	apt	1028	779	1419	587	1428	792	1497	1318	1169	1102	2131	1190	983	855
FBgn0015904	FBtr0075908,FBtr0300551	ara	12	3	32	6	21	10	21	29	24	31	50	16	28	8
FBgn0015905	FBtr0077952	ast	397	310	418	225	496	299	438	379	349	385	665	358	344	260
FBgn0015919	FBtr0075909	caup	14	8	49	10	27	25	17	21	32	35	67	27	36	22
FBgn0015924	FBtr0078087,FBtr0078088,FBtr0304741,FBtr0331232,FBtr0331233	crq	1749	1198	2120	1069	2230	1652	2027	1902	1600	1895	3320	2075	1430	1259
FBgn0015925	FBtr0089871,FBtr0089872	csul	560	422	661	305	813	502	559	386	560	558	1016	564	461	384
FBgn0015926	FBtr0074007,FBtr0330404	dah	883	783	1042	464	1149	838	938	849	859	930	1297	926	813	669
FBgn0015929	FBtr0088982,FBtr0345797	dpa	1533	1363	1876	889	2303	1328	1729	1564	1792	1766	2749	1527	1352	1344
FBgn0015946	FBtr0075130	grim	1	0	3	5	0	3	1	4	2.74	7.97	4.04	3	1	1
FBgn0015949	FBtr0086483,FBtr0086484,FBtr0111010,FBtr0330248	hrg	742	546	919	472	869	618	803	799	775	741	1493	798	756	620
FBgn0016013	FBtr0073278	Faa	52	42	64	51	21	46	56	48	40	61	120	88	55	74
FBgn0016031	FBtr0077159,FBtr0077160,FBtr0077161,FBtr0333595	lama	1054	982	1517	949	1474	1087	1283	1249	1006	1230	2103	1135	1202	1082
FBgn0016032	FBtr0089033,FBtr0336873	lbm	48	24	68	50	38	41	57	49	60	63	128	43	53	41
FBgn0016034	FBtr0089631,FBtr0089632,FBtr0089633,FBtr0347062	mael	736	566	604	275	894	578	679	561	569	604	1131	646	568	415
FBgn0016036	FBtr0076836	mei-P22	13	11	7	7	38	15	13	12	14	21	13	8	6	15
FBgn0016038	FBtr0089723,FBtr0089724,FBtr0089725,FBtr0089726,FBtr0335122,FBtr0335123	mod(r)	441	370	546	303	569	456	506	449	501	465	712	500	482	356
FBgn0016041	FBtr0071073,FBtr0071074,FBtr0333748	Tom40	1673	1298	1848	887	2344	1211	1658	1371	1551	1409	2636	1375	1482	1179
FBgn0016047	FBtr0089379,FBtr0089380,FBtr0089381,FBtr0089382,FBtr0339483	nompA	19	9	15	5	11	8	13	10	10	16	30	4	10	3
FBgn0016053	FBtr0112519,FBtr0112520,FBtr0342987	pgc	1899	1656	1905	1154	2176	1699	1973	1680	1589	1618	2409	1858	1934	1506
FBgn0016054	FBtr0081404,FBtr0081405,FBtr0336829,FBtr0336830	phr6-4	708	518	635	354	949	559	672	497	287	252	1007	486	682	488
FBgn0016059	FBtr0086890,FBtr0086891,FBtr0302161	Sema-1b	1754	1151	1763	943	1910	1228	1507	1377	1426	1521	2738	1604	1576	1334
FBgn0016061	FBtr0085168,FBtr0289998,FBtr0309179,FBtr0309180	side	50	27	66	29	53	37	56	73	51	48	109	59	43	56
FBgn0016070	FBtr0076549,FBtr0076550,FBtr0076551,FBtr0290103,FBtr0290104	smg	10756	7367	11169	4566	13304	7225	11709	9618	9860	9614	17002	9446	7422	6807
FBgn0016075	FBtr0079036,FBtr0333540,FBtr0333541	vkg	1267	760	2639	799	2818	686	2269	1627	2047	1090	5034	678	1711	690
FBgn0016076	FBtr0079070,FBtr0079071,FBtr0300020,FBtr0342936,FBtr0346579	vri	401	218	405	236	283	367	375	332	354	330	804	324	509	339
FBgn0016078	FBtr0088552,FBtr0088553,FBtr0306111	wun	353	319	413	246	418	342	335	280	295	349	584	378	389	313
FBgn0016080	FBtr0074405	xmas-1	33.27	30.73	41.8	15.28	24.4	13.58	32.78	35.93	43.97	36.93	70.05	26.64	16.55	20.65
FBgn0016081	FBtr0076417,FBtr0301435,FBtr0306240,FBtr0306241,FBtr0306242,FBtr0333858,FBtr0333859,FBtr0333860	fry	550	454	751	400	714	527	635	686	644	751	1373	803	653	643
FBgn0016119	FBtr0084432,FBtr0305982,FBtr0333777	ATPsyn-Cf6	1536	1139	2521	1307	1796	1607	1250	1155	1397	1295	3034	1625	1939	1220
FBgn0016120	FBtr0083727,FBtr0083728,FBtr0346155	ATPsyn-d	1765	1413	2979	1549	2016	1855	1845	1868	1974	2032	3500	1954	2746	1760
FBgn0016122	FBtr0079685,FBtr0333416	Acer	1036	744	1807	946	1976	931	1651	1911	1616	1606	3151	1637	1392	944
FBgn0016123	FBtr0085733,FBtr0085734	Aph-4	524	526	1473	816	1192	692	912	831	795	887	2064	1145	1078	1108
FBgn0016126	FBtr0089063,FBtr0089065,FBtr0089067,FBtr0089069,FBtr0333670	CaMKI	1608	963	1740	787	1694	1258	1768	1563	1537	1671	3091	1594	1665	1270
FBgn0016131	FBtr0087102,FBtr0087103,FBtr0087104,FBtr0340063,FBtr0345340	Cdk4	530	371	469	256	761	457	514	400	458	382	738	331	512	378
FBgn0016641	FBtr0071686	PTP-ER	824	550	970	472	1046	666	886	819	793	786	1571	864	672	622
FBgn0016650	FBtr0083509,FBtr0083510	Lgr1	20	17	81	17	44	17	24	18	32	22	97	47	48	22
FBgn0016660	FBtr0079076,FBtr0343225	H15	6	4	14	9	15	5	7	4	15	12	22	9	11	11
FBgn0016672	FBtr0082865	Ipp	734	713	934	638	934	748	761	646	755	876	941	626	913	698
FBgn0016675	FBtr0081201,FBtr0302360	Lectin-galC1	272	99	501	204	180	49	456	259	188	71	915	93	399	71
FBgn0016684	FBtr0087463,FBtr0329884	NaPi-T	162	55	384	145	205	149	214	114	324	147	501	110	437	160
FBgn0016685	FBtr0085552,FBtr0334701	Nlp	3703	3076	4799	2784	5354	3820	3873	3312	3753	3380	6330	3366	4572	3170
FBgn0016687	FBtr0072343,FBtr0273253,FBtr0305985	Nurf-38	1949	1703	2928	1592	2735	1964	2735	2255	2240	2063	4126	2287	2647	1882
FBgn0016691	FBtr0083063	Oscp	2074	1437	3572	1851	2507	2290	2237	1996	2395	2295	4519	2308	3192	1933
FBgn0016693	FBtr0082654,FBtr0082655	Past1	953	841	1322	750	1362	975	1343	1092	987	1124	2143	1231	1106	867
FBgn0016694	FBtr0076775,FBtr0076776,FBtr0076777,FBtr0076780,FBtr0076782,FBtr0300499,FBtr0300500,FBtr0306535,FBtr0332080,FBtr0332081,FBtr0332082,FBtr0332083,FBtr0346536	Pdp1	1443	971	1667	886	1387	846	1638	1619	1356	1364	2719	1095	1906	993
FBgn0016696	FBtr0078247,FBtr0078250,FBtr0304935,FBtr0304936,FBtr0331523	Pitslre	2135	1638	2220	1115	2725	1790	2447	2225	2090	2103	3821	2013	2174	1828
FBgn0016697	FBtr0086910,FBtr0086911	Prosalpha5	1201	1311	1586	1298	1647	1642	1226	1047	1378	1637	2013	1651	1398	1265
FBgn0016698	FBtr0077589	Ptpa	246	221	358	200	377	259	280	228	268	297	424	290	293	205
FBgn0016700	FBtr0084104	Rab1	1874	1832	2720	1781	2196	2192	1964	1837	1831	2181	3574	2420	2494	2053
FBgn0016701	FBtr0086829,FBtr0086830	Rab4	588	454	738	407	722	599	619	550	528	600	1130	626	700	587
FBgn0016715	FBtr0072561	Reg-2	90	83	205	163	165	335	225	279	122	165	354	346	246	232
FBgn0016726	FBtr0071592,FBtr0071593,FBtr0305669	RpL29	4475	4767	7174	5983	6182	6267	5026	4919	5219	5882	7416	5591	7370	5417
FBgn0016754	FBtr0112888,FBtr0112889,FBtr0308562,FBtr0308563,FBtr0308564,FBtr0330380,FBtr0335206	sba	232	184	325	152	323	257	283	310	255	303	532	322	234	252
FBgn0016756	FBtr0077095,FBtr0077096,FBtr0306259	Ubp64E	1898	1430	2568	1229	2548	1702	2411	2203	2044	2317	4149	2235	1922	1877
FBgn0016762	FBtr0072083	angel	89	98	171	107	184	175	156	137	97	122	236	162	185	150
FBgn0016792	FBtr0082086	dmt	1269	900	1317	695	1593	992	1287	1184	1219	1209	1926	1126	1020	998
FBgn0016794	FBtr0072926,FBtr0072927	dos	959	891	1252	739	1250	1005	1156	979	1018	1191	1674	1197	905	987
FBgn0016797	FBtr0075028,FBtr0075029,FBtr0112890,FBtr0299586,FBtr0330194,FBtr0330195,FBtr0332735	fz2	262	180	490	227	357	277	331	387	355	354	808	372	453	337
FBgn0016917	FBtr0089484,FBtr0089485,FBtr0089486,FBtr0089487,FBtr0100457,FBtr0334581,FBtr0334582,FBtr0334583,FBtr0334584,FBtr0334585,FBtr0334586	Stat92E	2300	1389	2601	1184	2626	1546	2494	2119	1947	2011	4348	2136	2224	1688
FBgn0016919	FBtr0301173,FBtr0340651	nompB	5	9	8	3	9	1	10	10.44	2.69	8	8	9.2	4.62	4
FBgn0016920	FBtr0079074,FBtr0300012,FBtr0304843,FBtr0343224	nompC	14	7	8	5	9	9	17	15	14	11	32	16	8	8
FBgn0016926	FBtr0077987,FBtr0077988,FBtr0332272	Pino	2016	1580	2267	1408	1811	1285	1940	1694	2165	2441	3709	1743	2772	1896
FBgn0016930	FBtr0089288,FBtr0089289,FBtr0089290,FBtr0100447,FBtr0100448,FBtr0329933,FBtr0336949	Dyrk2	559	336	627	246	649	393	580	538	493	520	1049	522	518	468
FBgn0016970	FBtr0088505	l(2)k10201	142	148	212	119	171	134	191	140	166	178	249	166	171	149
FBgn0016974	FBtr0070923,FBtr0334014	swaPsi	40	24	50.07	27	50	29	32	36.02	18	26.02	59.02	31.11	25.02	27
FBgn0016975	FBtr0302020,FBtr0302021,FBtr0344111,FBtr0344466	stnB	125.5	79.5	153	96	142.5	106	164.5	164	128.5	130.5	348.5	137	158.5	141
FBgn0016976	FBtr0301618,FBtr0301619,FBtr0344112,FBtr0344465	stnA	125.5	79.5	153	96	142.5	106	164.5	164	128.5	130.5	348.5	137	158.5	141
FBgn0016977	FBtr0078121,FBtr0078122,FBtr0078123,FBtr0306341,FBtr0330652,FBtr0330653,FBtr0332336,FBtr0332337	spen	1749	1163	1824	965	2305	1364	2130	1924	1670	1807	2896	1676	1511	1391
FBgn0016978	FBtr0079355,FBtr0331375	snRNP-U1-70K	622	631	814	490	1129	767	867	845	907	905	1336	727	749	550
FBgn0016983	FBtr0076851,FBtr0301611,FBtr0331849,FBtr0331850,FBtr0333404	smid	2101	1512	2510	1094	3164	1708	2249	1895	1917	1859	4167	1962	1989	1606
FBgn0016984	FBtr0071563,FBtr0342801,FBtr0344196	sktl	1392	1042.55	1719.76	860.46	2061.28	1422	1408.08	1360.08	1522.16	1713	2765.59	1648.26	1295	1245.15
FBgn0017414	FBtr0088239,FBtr0331937	cag	154	135	143	72	151	113	110	126	151	135	175	98	115	91
FBgn0017418	FBtr0089506,FBtr0089507,FBtr0089508,FBtr0306057,FBtr0332850,FBtr0332851	ari-1	936	622	1076	474	1146	747	946	944	891	937	1820	932	754	663
FBgn0017424	FBtr0347179	CR11538	0	1	0	0	1	1	1	2	0	0	15	1	1	2
FBgn0017429	FBtr0076649,FBtr0330166,FBtr0333114	CG5989	247	223	340	206	435	350	321	304	309	269	500	282	386	300
FBgn0017430	FBtr0076650	Nelf-E	157	141	222	102	231	161	185	162	170	166	278	148	211	107
FBgn0017448	FBtr0085861,FBtr0303376	CG2187	417	303	544	244	483	304	372	237	478	311	881	522	291	252
FBgn0017456	FBtr0081552	Ubc84D	0	1	1	5	4	8	0	2	1	7	3	7	4	17
FBgn0017457	FBtr0078133,FBtr0333408	U2af38	754	688	891	601	1032	841	790	770	791	814	1280	851	809	676
FBgn0017482	FBtr0071848	T3dh	91	71	194	110	135	151	81	127	175	192	372	204	238	136
FBgn0017545	FBtr0089175,FBtr0089176,FBtr0308296	RpS3A	23918	18986	30829	19114	30970	24974	25498	22230	22834	23277	41212	24252	30182	22169
FBgn0017550	FBtr0078741,FBtr0078742,FBtr0345140	Rga	1236	1064	1630	805	2134	1405	1730	1626	1488	1437	2675	1498	1332	1223
FBgn0017551	FBtr0079342	Rca1	540	507	564	306	662	501	544	497	491	565	902	608	507	528
FBgn0017556	FBtr0072350,FBtr0343481	Prosalpha4T2	2	0	0	0	0	0	0	1	0	2	2	0	0	0
FBgn0017558	FBtr0088508,FBtr0112892,FBtr0306807,FBtr0333004	Pdk	1004	685	1377	864	1207	1032	1360	1119	1095	1236	2561	1629	1393	1272
FBgn0017561	FBtr0073404,FBtr0073405,FBtr0343584,FBtr0346304	Ork1	743	513	1031	384	1434	658	1115	922	917	769	1841	797	773	577
FBgn0017566	FBtr0071180,FBtr0071181	ND75	1960	1617	3597	1739	2945	2678	2473	2417	2496	2335	5837	2918	2987	2160
FBgn0017567	FBtr0083191	ND23	622	548	1213	588	852	656	704	747	772	733	1450	806	1075	656
FBgn0017572	FBtr0075358,FBtr0331560	Mo25	655	568	867	522	951	670	815	794	718	752	1353	820	835	691
FBgn0017577	FBtr0082279	Mcm5	1950	1473	2040	1029	2446	1543	2086	1818	1952	1896	2654	1645	1680	1552
FBgn0017578	FBtr0075018,FBtr0310276,FBtr0345391	Max	262	246	422	253	414	352	361	346	307	326	392	292	410	257
FBgn0017579	FBtr0076633	RpL14	6053	7147	11245	8407	9450	9457	7916	6594	7992	9040	11317	8594	11605	7947
FBgn0017581	FBtr0082534,FBtr0082535	Lk6	9521	6350	14245	7614	13236	9697	12548	12811	11014	11574	23929	12573	13326	11385
FBgn0017590	FBtr0084337	klg	59	35	63	48	41	54	70	66	75	73	153	44	87	55
FBgn0019624	FBtr0082473,FBtr0082474,FBtr0334890	CoVa	2942	2315	5020	2686	3180	3280	3157	3169	3472	3202	6410	3458	5092	2814
FBgn0019637	FBtr0078704	Atu	684	628	895	478	1075	801	663	632	798	818	1371	849	700	650
FBgn0019643	FBtr0072254,FBtr0072255	Dat	368	148	716	236	410	220	396	433	484	384	1180	350	759	276
FBgn0019644	FBtr0076405	ATPsyn-b	2648	2307	4613	2751	3256	3175	3145	2895	2898	2717	5797	3014	3998	2330
FBgn0019650	FBtr0089185,FBtr0339509	toy	28	20	62	23	26	28	30	27	15	37	77	22	59	25
FBgn0019660	FBtr0073514,FBtr0073515,FBtr0308845,FBtr0308846,FBtr0343985,FBtr0343986	roX2	0	3	0	0	0	2	0	2	3	6	2	0	0	1
FBgn0019661	FBtr0070634,FBtr0070635,FBtr0337066,FBtr0337067,FBtr0345714	roX1	49	34	133	57	63	123	98	110	101	195	184	89	12	121
FBgn0019662	FBtr0076846,FBtr0302045,FBtr0332729	qm	408	338	484	377	577	515	502	445	403	492	891	577	461	488
FBgn0019686	FBtr0081328,FBtr0081329,FBtr0081330,FBtr0306234	lok	2804	2082	2980	1525	3374	2170	3262	2746	2644	2593	4380	2454	2550	2103
FBgn0019809	FBtr0079837	gcm2	1	0	2	0	0	2	0	2	0	1	0	2	0	2
FBgn0019828	FBtr0089741,FBtr0089742,FBtr0305962	dj	0	0	0	0	1	3	0	0	0	1	0	0	0	0
FBgn0019830	FBtr0077731,FBtr0077734	colt	896	967	1326	905	1163	1237	1092	1166	1333	1495	2367	1442	1402	927
FBgn0019886	FBtr0072347,FBtr0072348,FBtr0072349	Letm1	1314	1035	1946	1005	1795	1384	1470	1381	1387	1577	3062	1729	1515	1523
FBgn0019890	FBtr0080561,FBtr0080562,FBtr0343669	Smg5	736	1050	970	1037	1007	1881	881	1041	701	1542	1826	1992	1016	1699
FBgn0019925	FBtr0083117	Surf4	934	796	1267	700	1133	778	1229	1031	1139	1239	1869	1028	1144	825
FBgn0019928	FBtr0087664	Ser8	26	22	259	106	79	49	59	96	76	27	130	42	132	22
FBgn0019929	FBtr0071387	Ser7	103	72	206	97	168	126	189	165	176	231	333	164	247	173
FBgn0019932	FBtr0079994	SamDC	360	269	390	193	346	277	339	319	284	308	549	368	373	250
FBgn0019936	FBtr0083964	RpS20	5788	5893	9641	6241	7897	7287	6747	5608	6474	7420	10380	7131	9642	6700
FBgn0019938	FBtr0087511	RpI1	1576	1030	1570	749	2100	1020	1616	1448	1309	1157	2590	1141	1500	1041
FBgn0019940	FBtr0083146	Rh6	140	148	276	245	104	143	137	113	147	144	359	225	319	264
FBgn0019947	FBtr0078192,FBtr0078193,FBtr0114517,FBtr0333478,FBtr0333479	Psn	462	380	616	325	622	491	544	540	480	574	871	612	473	413
FBgn0019948	FBtr0072202,FBtr0072203	Phm	398	303	635	330	505	406	539	534	438	397	1194	630	665	377
FBgn0019949	FBtr0071937	Cdk9	184	147	213	138	261	195	256	198	209	212	342	210	201	171
FBgn0019952	FBtr0084599,FBtr0334870	Orct	75	58.35	150.66	105.69	120	104	104.64	83	128.46	118.09	263.46	95	132.13	74.71
FBgn0019957	FBtr0084172,FBtr0084173,FBtr0335194	ND42	1491	1067	2287	1125	1749	1486	1660	1464	1566	1525	3057	1561	2045	1239
FBgn0019960	FBtr0290271,FBtr0335199,FBtr0335200	CG6455	1580	1183	1986	1057	2121	1550	1791	1626	1714	1582	3443	1666	1839	1299
FBgn0019968	FBtr0087357,FBtr0329955,FBtr0329956,FBtr0329957,FBtr0346265	Khc-73	790	534	915	445	1016	797	792	769	765	776	1571	902	807	761
FBgn0019972	FBtr0085482	Drice	452	380	530	287	604	406	583	516	491	534	743	479	426	417
FBgn0019982	FBtr0077453,FBtr0110812	Gs1l	411	427	599	447	579	535	522	531	572	549	891	552	643	521
FBgn0019985	FBtr0089184,FBtr0332858,FBtr0332859,FBtr0344897	mGluR	72	54	68	40	41	27	49	45	40	31	100	46	72	37
FBgn0019990	FBtr0085787,FBtr0334551,FBtr0334552	Gcn2	684	494	674	322	923	489	827	736	756	763	1398	705	577	532
FBgn0020018	FBtr0084664	Ppox	260	201	322	167	344	247	312	261	280	257	480	272	267	201
FBgn0020224	FBtr0076614,FBtr0076615	Cbl	1338	958	1436	616	1616	987	1471	1252	1189	1271	2237	1273	1110	1053
FBgn0020235	FBtr0085539,FBtr0085540,FBtr0085541	ATPsyn-gamma	2770	2305	4215	2241	3601	3289	3045	2748	3213	3080	6142	3416	3973	2365
FBgn0020236	FBtr0300596,FBtr0300597,FBtr0300598,FBtr0340016	ATPCL	1985	1238	2986	1184	2921	1755	2690	1885	2455	1971	5925	1916	2387	1625
FBgn0020238	FBtr0083565,FBtr0083566,FBtr0083567,FBtr0083568	14-3-3epsilon	7124	5748	9112	4988	9977	6750	8082	7541	7692	7789	13807	7776	7908	6547
FBgn0020248	FBtr0072712,FBtr0072713	stet	855	565	802	329	961	496	740	536	609	558	1090	596	791	515
FBgn0020249	FBtr0081844,FBtr0081845,FBtr0081846,FBtr0306260	stck	661	679	958	592	898	827	786	808	714	790	1350	883	926	743
FBgn0020251	FBtr0076968,FBtr0301562	sfl	283	195	337	150	384	245	336	317	275	283	559	269	311	316
FBgn0020255	FBtr0073471,FBtr0073472,FBtr0340164,FBtr0340165	Ran	6562	5334	7957	4564	8860	5483	6767	6039	6406	6209	11436	6279	6785	5269
FBgn0020257	FBtr0071924,FBtr0330249,FBtr0343014	Ppa	62	65	176	100	99	92	131	124	133	153	375	152	145	131
FBgn0020258	FBtr0080638	ppk	8	6	7	2	3	8	5	10	2	7	13	9	16	8
FBgn0020261	FBtr0074784,FBtr0302082	pcm	718	548	901	422	1078	618	926	822	788	848	1436	814	579	572
FBgn0020269	FBtr0087477,FBtr0345427	mspo	37	41	74	66	56	71	57	54	77	73	128	65	68	61
FBgn0020270	FBtr0080213	mre11	478	386	574	332	656	476	471	453	680	701	813	522	835	672
FBgn0020272	FBtr0077211,FBtr0346380	mst	317	317	384	204	455	325	316	265	368	349	591	306	284	245
FBgn0020277	FBtr0074969,FBtr0301489	lush	10	2	39	13	12	12	17	6	21	3	20	10	32	4
FBgn0020278	FBtr0084273,FBtr0084275,FBtr0084276,FBtr0304669,FBtr0309249	loco	357	310	509	291	584	496	483	493	369	459	794	536	369	399
FBgn0020279	FBtr0088774,FBtr0088775,FBtr0088776,FBtr0100575,FBtr0301915,FBtr0301916,FBtr0301917,FBtr0304681,FBtr0304682,FBtr0330630,FBtr0330631,FBtr0346957	lig	3473	2807	5017	2256	6468	3629	4922	4428	4565	4258	8236	4334	3655	3361
FBgn0020280	FBtr0078852,FBtr0345252	laf	0	0	0	0	0	0	0	0	0	0	2	0	0	0
FBgn0020294	FBtr0078324,FBtr0333449	ko	73	40	117	38	71	48	108	83	96	69	215	73	99	65
FBgn0020299	FBtr0082959,FBtr0112893,FBtr0334955,FBtr0334956,FBtr0334957	stumps	79	55	147	77	101	125	114	112	101	153	290	160	123	137
FBgn0020300	FBtr0075126	gk	53	21	66	13	33	22	85	30	71	27	112	24	87	27
FBgn0020304	FBtr0078037,FBtr0302120,FBtr0302121,FBtr0302612,FBtr0334763	drongo	1038	762	1458	741	1367	1279	1287	1231	945	1111	2233	1464	1056	1032
FBgn0020305	FBtr0078030	dbe	418	411	543	370	648	466	477	448	552	525	738	467	540	374
FBgn0020306	FBtr0071602,FBtr0071603,FBtr0071604,FBtr0342890	dom	5242	3378	5366	2137	8117	4037	6499	6333.93	4890	4542.21	9211	4400	4141	3723
FBgn0020307	FBtr0071775,FBtr0071776	dve	31	32	96	34	74	42	80	82	76	77	216	94	118	55
FBgn0020309	FBtr0080260,FBtr0080261,FBtr0080262,FBtr0080263,FBtr0305262,FBtr0335473,FBtr0335474,FBtr0335475,FBtr0335476	crol	1320	876	1627	670	1946	1140	1792	1564	1509	1453	2720	1362	1432	1125
FBgn0020312	FBtr0071637,FBtr0071638	CG4050	517	356	565	268	619	392	528	374	450	440	687	448	463	377
FBgn0020369	FBtr0077189	Rpt6	1955	1842	2532	1715	2572	2332	1999	1971	2147	2636	3831	2776	2141	1998
FBgn0020370	FBtr0087774,FBtr0087775,FBtr0339755,FBtr0344199	TppII	2256	1675	2412	1208	2789	1897	2320	2059	2174	2328	4196	2444	1809	1845
FBgn0020371	FBtr0089699,FBtr0343734	Tim17b2	0	0	0	0	1	0	0	0	0	0	0	0	0	0
FBgn0020372	FBtr0072130,FBtr0100255,FBtr0330600	TM4SF	126	92	177	99	97	116	119	150	133	127	292	139	172	122
FBgn0020376	FBtr0077466	Sr-CIII	0	0	0	0	0	1	0	0	0	0	0	0	0	0
FBgn0020377	FBtr0088004,FBtr0303037	Sr-CII	0	0	1	0	0	1	0	2	0	12	13	2	0	3
FBgn0020378	FBtr0071381,FBtr0273354,FBtr0310290,FBtr0331335	Sp1	35	28	84	30	51	22	54	49	49	48	134	38	101	41
FBgn0020379	FBtr0305995,FBtr0337103,FBtr0337104,FBtr0337105,FBtr0337106,FBtr0337107	Rfx	259	179	258	146	372	241	260	264	251	249	538	268	238	225
FBgn0020381	FBtr0114559,FBtr0114560,FBtr0114561,FBtr0340083	Dredd	195	185	260	155	278	180	217	206	203	236	404	203	247	198
FBgn0020385	FBtr0082264,FBtr0082265,FBtr0082266,FBtr0100144,FBtr0305662	pug	648.66	429.08	1090.57	587.07	1295.73	1415.74	1662.93	1793.51	722.61	782.2	1715.94	893.14	1281.46	748.21
FBgn0020386	FBtr0072464,FBtr0072465,FBtr0072466,FBtr0072467,FBtr0072468,FBtr0072469,FBtr0072470,FBtr0072471,FBtr0333218	Pdk1	2112	1657	2376	1267	3022	2153	2465	2295	2072	2317	3823	2295	2085	2111
FBgn0020388	FBtr0075969	Gcn5	421	429	551	359	582	466	477	409	455	535	816	514	398	375
FBgn0020389	FBtr0074885,FBtr0074886,FBtr0074887,FBtr0074888,FBtr0074889,FBtr0111108,FBtr0332146,FBtr0332147	Papss	244	230	471	271	478	298	444	322	434	452	731	320	467	332
FBgn0020391	FBtr0087728	Nrk	23	10	34	21	26.18	36	26	30	23	44	59	38	19	11
FBgn0020392	FBtr0076728	Nmt	1292	1070	1909	921	2114	1446	1624	1355	1601	1588	2594	1522	1554	1312
FBgn0020399	FBtr0083260	Mst89B	0	0	0	0	0	0	0	0	0	0	0	1	0	0
FBgn0020407	FBtr0083259	asun	198	153	259	127	248	184	222	155	204	204	378	242	191	152
FBgn0020412	FBtr0076236,FBtr0076237,FBtr0332707	JIL-1	1210	777	1311	555	2016	1006	1552	1425	1254	1184	2342	1081	1101	945
FBgn0020414	FBtr0080862,FBtr0080863,FBtr0080864,FBtr0342945	Idgf3	303	419	646	647	375	821	389	527	316	637	615	579	678	624
FBgn0020415	FBtr0080861,FBtr0305984,FBtr0308080	Idgf2	758	604	1208	638	825	851	908	880	682	798	1368	859	1053	835
FBgn0020416	FBtr0080860	Idgf1	309	450	284	241	309	591	263	355	214	265	650	480	578	408
FBgn0020429	FBtr0089577	GluRIIB	2	0	1	3	4	0	23	25	1	1	5	0	0	8
FBgn0020440	FBtr0086542,FBtr0086543,FBtr0086544,FBtr0114605,FBtr0301882,FBtr0301883	Fak	604	415	676	281	750	444	666	622	609	655	1008	570	477	480
FBgn0020443	FBtr0080369,FBtr0333089,FBtr0333090,FBtr0344859	Elf	3386	2514	4060	1832	4949	2564	3794	3302	3275	3094	6526	3034	3346	2613
FBgn0020445	FBtr0089979,FBtr0339548,FBtr0339549	E23	917	607	887	399	1102	602	1035	782	879	812	1470	733	841	781
FBgn0020493	FBtr0083393,FBtr0083394,FBtr0100160	Dad	289	169	388	156	269	168	489	418	276	242	509	244	441	377
FBgn0020496	FBtr0082699,FBtr0082700,FBtr0082701,FBtr0082702,FBtr0100161,FBtr0334513,FBtr0334514,FBtr0334515,FBtr0334516,FBtr0334517	CtBP	3079	2391	3838	2034	4359	2796	3556	3295	3219	3438	5465	3070	3164	2725
FBgn0020497	FBtr0079663,FBtr0346708	emb	2704	1771	2671	1161	3383	1808	2775	2290	2432	2513	4672	2378	2224	2001
FBgn0020503	FBtr0080975,FBtr0080976,FBtr0080977,FBtr0290262,FBtr0290263,FBtr0301440,FBtr0301441,FBtr0301442,FBtr0332451,FBtr0332452,FBtr0332453,FBtr0332454,FBtr0332455,FBtr0339796	CLIP-190	1539	991	2003	958	1709	1050	1786	1572	1492	1451	3401	1527	1684	1280
FBgn0020506	FBtr0087117	Amyrel	0	3	1	2	0	0	2	2	0	3	3	1	3	1
FBgn0020508	FBtr0073938	Ag5r2	113	131	262	295	165	103	86	137	53	164	383	215	172	115
FBgn0020509	FBtr0072943	Acp62F	0	1	0	0	0	0	1	0	0	0	0	0	1	0
FBgn0020510	FBtr0082910,FBtr0112896,FBtr0307076,FBtr0307077,FBtr0337096,FBtr0337097	Abi	583	463	707	357	811	495	625	596	543	625	1026	580	588	534
FBgn0020513	FBtr0073705,FBtr0333799	ade5	1668	1151	1924	2259	2057	3436	3032	3545	1529	1607	4218	3339	2354	2233
FBgn0020518	FBtr0078576	snoRNA:Me28S-G764	0	0	0	0	0	0	0	0	0	0	0	0	0	0
FBgn0020521	FBtr0072312,FBtr0072313,FBtr0301502,FBtr0343486	pio	198	112	380	112	163	114	244	237	269	159	655	191	302	145
FBgn0020545	FBtr0078016,FBtr0334794	kraken	464	689	736	1009	662	895	548	588	718	1205	1179	1202	755	1000
FBgn0020546	FBtr0083362,FBtr0083363,FBtr0345273,FBtr0345274	iab-4	0	0	5	0	1	0	0	0	1	0	2	3	1	1
FBgn0020556	FBtr0083341,FBtr0083342,FBtr0083343,FBtr0083344	bxd	0	0	0	1	0	0	0	0	0	1	1	0	0	0
FBgn0020616	FBtr0079349	SA	636	426	698	356	818	472	787	679	683	682	1169	639	548	492
FBgn0020617	FBtr0342783	Rx	1	3	3	2	3	1	3	1	2	4	8	5	2	4
FBgn0020618	FBtr0079565,FBtr0331237,FBtr0331238,FBtr0345448	Rack1	9144	10525	16361	10014	14974	14229	12157	10039	12117	13339	20120	13396	17148	12337
FBgn0020620	FBtr0087603,FBtr0087604,FBtr0087605,FBtr0330626,FBtr0330627	RN-tre	730	542	807	469	831	604	799	680	700	733	1256	787	674	657
FBgn0020621	FBtr0088601,FBtr0088602,FBtr0088603,FBtr0088604,FBtr0088605,FBtr0112897,FBtr0301511,FBtr0302603,FBtr0302604,FBtr0306585,FBtr0308206,FBtr0339290,FBtr0339291,FBtr0339292,FBtr0339293,FBtr0339294	Pkn	1330	831	1462	689	1525	1019	1406	1266	1171	1219	2529	1391	1070	1092
FBgn0020622	FBtr0331205,FBtr0331206,FBtr0331207,FBtr0331208	Pi3K21B	1528	947	1466	668	1798	974	1594	1383	1248	1190	2475	1361	1113	1012
FBgn0020626	FBtr0084801	Osbp	794	744	1107	578	1267	881	1065	1020	934	1015	1955	1116	964	833
FBgn0020633	FBtr0076585	Mcm7	1490	1151	1697	796	1905	1199	1478	1264	1489	1476	2447	1441	1230	1129
FBgn0020637	FBtr0077059	Lcp65Ag2	153.03	364.57	117.25	30.61	73.4	3	307.67	56.06	30.6	2	116.75	3	2	3
FBgn0020638	FBtr0077058	Lcp65Ag1	106.53	216.97	60.79	12.95	44.96	0	168.16	45.71	11.93	0	129	0	0	0
FBgn0020639	FBtr0077057	Lcp65Af	2	19	3	3	3	0	15	2	1	0	7	0	0	0
FBgn0020640	FBtr0077056	Lcp65Ae	0	4	1	0	0	0	0	0	1	0	0	0	0	0
FBgn0020641	FBtr0076990,FBtr0333581	Lcp65Ad	0	1	0	0	0	0	0	1	0	0	0	0	0	0
FBgn0020642	FBtr0076991	Lcp65Ac	19	55	9	8	10	12	25	21	8	14	11	4	11	28
FBgn0020643	FBtr0076992	Lcp65Ab2	0	5	0	0	0	0	0	0	0	0	0	0	0	0
FBgn0020644	FBtr0076994	Lcp65Ab1	1	0	0	1	1	0	5	2	2	1	3	0	0	0
FBgn0020645	FBtr0076995	Lcp65Aa	0	2	0	1	0	0	1	0	0	0	1	0	0	0
FBgn0020646	FBtr0076993	Lcp65APsi	0	0	0	0	0	0	0	0	0	0	0	0	0	0
FBgn0020647	FBtr0084506,FBtr0084507,FBtr0084508,FBtr0301418,FBtr0339250	KrT95D	979	937	1361	869	1355	1290	1212	1222	1154	1455	2237	1346	1338	1291
FBgn0020653	FBtr0071167,FBtr0071168,FBtr0071169	Trxr-1	3232	5857	5072	6964	4507	6947	4217	4527	3473	7333	7368	8322	3929	5861
FBgn0020655	FBtr0075981,FBtr0332088	ArfGAP1	737	700	1010	529	1094	777	909	809	892	844	1497	873	806	685
FBgn0020660	FBtr0113679,FBtr0113680,FBtr0113681,FBtr0334940	eIF-4B	3315	2330	3596	1886	4032	2762	3223	2848	2916	2827	5354	2955	3172	2523
FBgn0020762	FBtr0077426,FBtr0077427,FBtr0112898,FBtr0112899	Atet	331	267	527	342	664	516	614	601	661	884	1282	651	479	389
FBgn0020764	FBtr0072151	Alas	638	1003	1091	1274	835	1544	835	966	926	1832	1550	1974	1032	1848
FBgn0020765	FBtr0077021	Acp65Aa	0	2	3	0	1	2	12	0	1	4	16	5	1	2
FBgn0020766	FBtr0087594	Aats-phe	239	199	335	198	378	402	239	249	304	303	529	332	294	207
FBgn0020767	FBtr0087468,FBtr0329879,FBtr0329880	Spred	643	441	719	377	703	444	681	632	513	548	1100	625	614	525
FBgn0020880	FBtr0301151	CG7179	0	6	3	9	2	10	3	7	0	2	8	4	0	2
FBgn0020887	FBtr0074916,FBtr0074917	Su(z)12	908	728	1078	529	1381	839	1201	986	1089	1085	1747	1113	797	756
FBgn0020906	FBtr0100432	Jon25Bi	693	535	1001	497	231	113	556	447	531.23	468	976	497	3619	1265
FBgn0020907	FBtr0083361	Scp2	120	67	183	100	147	90	166	163	155	113	350	106	217	127
FBgn0020908	FBtr0113713,FBtr0334933	Scp1	4155	3428	7009	4585	4397	3888	5122	4956	5202	5564	11326	4969	7054	5336
FBgn0020909	FBtr0073820	Rtc1	305	298	364	217	479	386	350	283	296	299	555	288	382	298
FBgn0020910	FBtr0082346,FBtr0082347,FBtr0302586,FBtr0336783	RpL3	16239.4	15932	30367.1	18039	28033.3	23150	22676.5	19697.3	20300.5	21931.1	38251	23148	27887	21975
FBgn0020912	FBtr0089389,FBtr0089391,FBtr0330094	Ptx1	63	25	123	47	74	36	69	73	92	80	220	88	99	61
FBgn0020930	FBtr0087853,FBtr0339705	Dgkepsilon	280	259	371	244	397	288	329	269	292	365	521	339	342	259
FBgn0021738	FBtr0070599	Crg-1	7.05	4	8.03	4.12	3.47	5.07	12.44	4.18	7.22	9.31	14.66	6.18	8.15	5.23
FBgn0021742	FBtr0073400	C901	2	0	23	4	1	0	0	1	7	13	2	0	1	0
[truncated: 15,491 more rows]

## Sheet: Table S3
Table S3 Results from DESeq2 analysis specifying HgCl2 / control contrast
gene_id	gene_symbol	baseMean	log2FoldChange	lfcSE	pvalue	padj	significance
FBgn0002869	MtnB	5330.55	8.9403	0.30982	1.82537e-193	2.04642e-189	UP
FBgn0033204	CG2065	1175.21	6.66657	0.320829	1.34517e-98	7.54033e-95	UP
FBgn0262146	MtnE	3380.11	7.4262	0.40042	2.01291e-85	7.52225e-82	UP
FBgn0039342	CG5107	1364.72	-2.60296	0.13942	1.69477e-80	4.75001e-77	DOWN
FBgn0034296	CG10912	1105.96	2.37745	0.129356	7.63418e-78	1.71174e-74	UP
FBgn0010038	GstD2	2038.16	6.59905	0.385799	2.96866e-72	5.54695e-69	UP
FBgn0038074	Gnmt	984.581	2.85725	0.171902	3.66813e-65	5.87478e-62	UP
FBgn0053192	MtnD	2453.97	8.55036	0.558145	1.59134e-62	2.23007e-59	UP
FBgn0037936	CG6908	912.547	2.9277	0.181534	9.16485e-62	1.14163e-58	UP
FBgn0039316	CG11893	425.17	2.97972	0.186916	4.33717e-60	4.86241e-57	UP
FBgn0005660	Ets21C	150.498	4.66591	0.309828	4.22931e-54	4.31044e-51	UP
FBgn0010053	Jheh1	1564.8	1.75205	0.116449	4.64759e-53	4.34201e-50	NA
FBgn0002868	MtnA	32991.4	2.81151	0.189995	4.58704e-52	3.95579e-49	UP
FBgn0034295	CG10911	4029.94	1.58397	0.108121	2.94277e-51	2.35653e-48	NA
FBgn0030928	CG15044	191.396	2.66094	0.194275	1.03894e-44	7.76505e-42	UP
FBgn0038790	MtnC	2322.55	3.16773	0.233755	1.28972e-44	9.03692e-42	UP
FBgn0015037	Cyp4p1	404.223	2.78299	0.213501	1.0437e-41	6.88289e-39	UP
FBgn0261113	Xrp1	3542.07	1.27738	0.102312	2.86599e-37	1.78503e-34	NA
FBgn0010043	GstD7	107.093	4.71353	0.384974	2.42562e-36	1.43124e-33	UP
FBgn0030929	CG15043	2668.42	2.99254	0.252832	5.66961e-35	3.1781e-32	UP
FBgn0033215	CG1942	141.261	2.12697	0.176517	6.87542e-35	3.67049e-32	UP
FBgn0033205	CG2064	262.951	3.06512	0.263041	1.52641e-34	7.77846e-32	UP
FBgn0085358	Diedel3	360.946	-2.29024	0.196077	1.19675e-33	5.83336e-31	DOWN
FBgn0033226	CG1882	1247.63	1.23055	0.104056	1.6183e-33	7.55948e-31	NA
FBgn0001224	Hsp23	2760.99	5.68122	0.524856	8.55643e-33	3.83705e-30	UP
FBgn0085246	CG34217	57.4516	5.04713	0.437365	1.482e-32	6.39025e-30	UP
FBgn0033153	Gadd45	286.811	2.43017	0.214044	3.04229e-32	1.26323e-29	UP
FBgn0033787	CG13321	1107.65	1.46127	0.127079	3.299e-32	1.3209e-29	NA
FBgn0035887	Jon66Cii	72.7575	3.55951	0.312011	1.83396e-31	7.08984e-29	UP
FBgn0036381	CG8745	451.126	-1.76501	0.156968	4.31251e-31	1.61159e-28	NA
FBgn0003231	ref(2)P	5787.58	1.56588	0.140572	5.92382e-31	2.14232e-28	NA
FBgn0033788	CG13323	2061.45	2.60465	0.235545	7.99389e-31	2.80061e-28	UP
FBgn0035439	CG14961	105.7	3.98289	0.365903	2.51985e-30	8.56062e-28	UP
FBgn0013279	Hsp70Bc	390.271	4.86089	0.460002	4.19198e-30	1.38225e-27	UP
FBgn0022700	Cht4	83.3904	2.88305	0.261814	6.16298e-30	1.97409e-27	UP
FBgn0034317	CG14499	50.2501	5.51826	0.498736	7.34896e-30	2.28859e-27	UP
FBgn0033659	Damm	310.846	1.74218	0.158665	1.10057e-29	3.33473e-27	NA
FBgn0044812	TotC	3016.77	5.30267	0.523786	2.1397e-29	6.31268e-27	UP
FBgn0033246	ACC	2160.06	-1.2383	0.113498	4.24223e-29	1.21948e-26	NA
FBgn0063497	GstE3	1057.05	2.77972	0.260236	4.51692e-29	1.26598e-26	UP
FBgn0035360	CG1246	307.76	1.49515	0.137627	5.90215e-29	1.61388e-26	NA
FBgn0013278	Hsp70Bb	1282.93	6.19919	0.632489	6.44198e-29	1.71955e-26	UP
FBgn0041184	Socs36E	337.917	2.09717	0.196833	1.10843e-28	2.88991e-26	UP
FBgn0040319	Gclc	1929.18	1.22113	0.113439	1.47732e-28	3.76413e-26	NA
FBgn0063493	GstE7	473.648	2.19195	0.207956	2.35636e-28	5.87047e-26	UP
FBgn0031701	TotM	2751.59	5.84824	0.609705	3.53536e-28	8.61628e-26	UP
FBgn0015222	Fer1HCH	11043.1	1.11829	0.105769	9.23534e-28	2.20292e-25	NA
FBgn0027836	Dgp-1	1133.79	1.85354	0.17741	1.08035e-27	2.52329e-25	NA
FBgn0033065	Cyp6w1	1847.93	1.35539	0.128725	1.54662e-27	3.5386e-25	NA
FBgn0035673	CG6602	71.3226	-2.88105	0.275383	2.30041e-27	5.15799e-25	DOWN
FBgn0034160	CG5550	137.447	2.5149	0.246383	9.31263e-27	2.04713e-24	UP
FBgn0265185	CG44250	742.674	1.17906	0.114005	2.1209e-26	4.57258e-24	NA
FBgn0263316	Mrp4	362.911	1.36078	0.1327	4.04794e-26	8.56254e-24	NA
FBgn0015221	Fer2LCH	6799.55	1.02083	0.100109	6.33851e-26	1.31595e-23	NA
FBgn0028396	TotA	4728.83	5.14229	0.556389	1.72801e-25	3.52232e-23	UP
FBgn0001230	Hsp68	2528.37	5.18204	0.566124	7.80675e-25	1.56288e-22	UP
FBgn0039091	CG10182	109.44	2.4937	0.252835	8.53235e-25	1.67818e-22	UP
FBgn0025692	CG3814	281.285	1.18114	0.118187	9.01306e-25	1.74216e-22	NA
FBgn0261675	Npc1b	177.476	1.83943	0.186612	1.47798e-24	2.80841e-22	NA
FBgn0039756	CG9743	502.399	1.16696	0.119287	6.1728e-24	1.15339e-21	NA
FBgn0003980	Vm26Ab	516.062	-3.86982	0.419071	6.29001e-24	1.15602e-21	DOWN
FBgn0267763	CR46094	41.9738	4.69168	0.497277	9.43946e-24	1.70687e-21	UP
FBgn0051148	CG31148	81.0641	2.59213	0.274957	4.57055e-23	8.13341e-21	UP
FBgn0263080	CG43348	300.564	3.71073	0.40816	6.6818e-23	1.17046e-20	UP
FBgn0036419	CG13482	218.268	1.44852	0.152392	7.07993e-23	1.22112e-20	NA
FBgn0038236	Cyp313a1	64.3054	-2.92852	0.31027	8.02743e-23	1.36357e-20	DOWN
FBgn0042206	GstD10	79.0883	3.06242	0.330744	9.08052e-23	1.51943e-20	UP
FBgn0035176	CG13905	248.042	1.89713	0.203266	1.24593e-22	2.05413e-20	NA
FBgn0051809	CG31809	71.0248	2.9408	0.316153	1.33216e-22	2.16448e-20	UP
FBgn0052865	alphagamma-element:CR32865	206.458	7.67977	0.889906	1.37061e-22	2.19513e-20	UP
FBgn0038353	CG5399	1332.99	0.730718	0.0766604	1.59752e-22	2.5225e-20	NA
FBgn0035438	PHGPx	2043.72	0.908261	0.0960451	1.82128e-22	2.83589e-20	NA
FBgn0038299	Spn88Eb	177.771	2.77613	0.309715	3.00484e-22	4.6147e-20	UP
FBgn0001149	GstD1	10005.6	1.29566	0.139627	3.72612e-22	5.64507e-20	NA
FBgn0039714	Zip99C	1019.85	0.744539	0.0789247	3.97518e-22	5.9421e-20	NA
FBgn0030332	CG9360	1895.52	2.99602	0.33559	8.48036e-22	1.25097e-19	UP
FBgn0262007	CG42825	184.897	1.75946	0.194982	3.2045e-21	4.66566e-19	NA
FBgn0033448	hebe	808.353	0.851987	0.093101	4.21448e-21	6.05751e-19	NA
FBgn0032136	Apoltp	1067.13	0.898712	0.0985123	4.37652e-21	6.21078e-19	NA
FBgn0027571	CG3523	3678.89	-1.98082	0.221649	6.84597e-21	9.59378e-19	NA
FBgn0260747	CG5010	2254.07	0.919097	0.101756	9.18477e-21	1.24438e-18	NA
FBgn0053265	Muc68E	458.184	1.16333	0.129275	9.21268e-21	1.24438e-18	NA
FBgn0038020	GstD9	381.611	1.55336	0.17406	9.1307e-21	1.24438e-18	NA
FBgn0020764	Alas	1258.33	0.96064	0.107426	1.17094e-20	1.56279e-18	NA
FBgn0033999	CG8093	184.41	2.31465	0.268768	2.43435e-20	3.21076e-18	UP
FBgn0036363	CG10140	39.588	4.22513	0.491907	3.17481e-20	4.1387e-18	UP
FBgn0264776	CG44014	306.376	1.56056	0.178631	5.01931e-20	6.46799e-18	NA
FBgn0030040	CG15347	484.132	1.0382	0.117831	6.82648e-20	8.69678e-18	NA
FBgn0019890	Smg5	1245.64	0.911127	0.103312	7.14427e-20	8.99937e-18	NA
FBgn0029766	CG15784	737.6	1.33179	0.152717	7.23186e-20	9.00849e-18	NA
FBgn0051410	Npc2e	112.026	2.72817	0.325904	2.21109e-19	2.72401e-17	UP
FBgn0020653	Trxr-1	5655.04	0.924044	0.10698	2.4319e-19	2.96348e-17	NA
FBgn0031263	CG2789	1520.91	1.09612	0.127577	3.54047e-19	4.26798e-17	NA
FBgn0023197	Jon74E	1227.79	-1.44382	0.168267	4.07277e-19	4.85743e-17	NA
FBgn0037151	CG7130	278.749	2.0575	0.246513	4.18631e-19	4.94029e-17	UP
FBgn0035090	CG2736	271.124	-1.61448	0.190314	4.26627e-19	4.98221e-17	NA
FBgn0260942	bond	192.138	-1.14011	0.132441	4.8644e-19	5.62214e-17	NA
FBgn0034480	CG16898	534.766	1.54792	0.182798	5.32609e-19	6.09294e-17	NA
FBgn0000454	Dip-B	7180.86	0.974029	0.113635	6.23797e-19	7.06403e-17	NA
FBgn0262531	CG43085	116.046	3.32366	0.415569	6.51084e-19	7.22703e-17	UP
FBgn0036948	CG7298	482.314	4.22139	0.544606	6.49635e-19	7.22703e-17	UP
FBgn0040837	CG8620	95.9771	2.36087	0.285102	9.41558e-19	1.03488e-16	UP
FBgn0038719	CG16727	94.0979	-2.23722	0.26735	1.30869e-18	1.42444e-16	DOWN
FBgn0031535	CG12795	709.668	1.28853	0.15365	1.44569e-18	1.55842e-16	NA
FBgn0037288	CG14661	207.062	-1.52893	0.182529	1.54613e-18	1.65083e-16	NA
FBgn0038033	CG10097	477.842	-1.76138	0.213551	1.61644e-18	1.70962e-16	NA
FBgn0030347	CG15739	165.433	1.0828	0.127686	1.68435e-18	1.76479e-16	NA
FBgn0030737	CG9914	723.574	-1.24231	0.14906	2.27594e-18	2.36255e-16	NA
FBgn0034741	CG4269	89.3067	2.64922	0.327449	2.46644e-18	2.53681e-16	UP
FBgn0029896	CG3168	1571.73	-0.994146	0.118682	3.5201e-18	3.58762e-16	NA
FBgn0037724	Fst	1111.2	3.47545	0.446686	3.73791e-18	3.77528e-16	UP
FBgn0010040	GstD4	28.955	4.35577	0.529614	3.85825e-18	3.86204e-16	UP
FBgn0035904	GstO3	1273.44	2.20392	0.270711	4.01989e-18	3.98823e-16	UP
FBgn0086266	Vm26Ac	84.5828	-3.63676	0.480827	4.99759e-18	4.91474e-16	DOWN
FBgn0033301	CG12780	112.454	1.51822	0.183378	5.34666e-18	5.2123e-16	NA
FBgn0046302	CG10650	778.112	0.817319	0.0988421	1.05366e-17	1.01832e-15	NA
FBgn0001223	Hsp22	2541.05	3.7395	0.494299	1.18156e-17	1.13217e-15	UP
FBgn0024289	Sodh-1	424.39	-1.24821	0.153075	1.19224e-17	1.13273e-15	NA
FBgn0264987	CR44138	39.2863	3.09944	0.388785	1.58208e-17	1.49047e-15	UP
FBgn0031913	CG5958	1641.64	0.742846	0.0896396	1.79021e-17	1.6725e-15	NA
FBgn0010041	GstD5	293.999	5.058	0.700885	2.01871e-17	1.87039e-15	UP
FBgn0042119	Cpr65Au	202.437	-1.18717	0.146525	3.20215e-17	2.94257e-15	NA
FBgn0021872	Xbp1	3277.57	0.574362	0.070879	7.63379e-17	6.90181e-15	NA
FBgn0262732	mbf1	1774.01	0.882848	0.110594	7.6276e-17	6.90181e-15	NA
FBgn0030263	CG2076	904.659	0.696503	0.0864895	8.14747e-17	7.3073e-15	NA
FBgn0028480	CG17841	1153.28	-0.492958	0.0604112	8.39424e-17	7.46887e-15	NA
FBgn0032036	CG13384	722.576	0.69227	0.0859235	8.53343e-17	7.53293e-15	NA
FBgn0031033	CG14219	174.109	5.4418	0.781086	9.54981e-17	8.36429e-15	UP
FBgn0030993	Mec2	248.409	1.15992	0.146514	1.17687e-16	1.02278e-14	NA
FBgn0052302	CG32302	54.2544	3.58654	0.458789	1.23316e-16	1.06346e-14	UP
FBgn0034758	CG13510	316.533	1.28129	0.163226	1.43724e-16	1.22999e-14	NA
FBgn0051004	mesh	820.817	0.904484	0.11505	2.17306e-16	1.84562e-14	NA
FBgn0264294	Cyt-b5	3131.03	0.658145	0.0829173	2.35426e-16	1.98448e-14	NA
FBgn0036996	mag	415.944	-1.70382	0.224044	2.68605e-16	2.24726e-14	NA
FBgn0085362	Vml	347.577	-3.45753	0.474372	3.589e-16	2.98047e-14	DOWN
FBgn0032167	CG5853	895.233	0.815247	0.104327	4.27139e-16	3.52107e-14	NA
FBgn0013277	Hsp70Ba	239.769	6.02686	0.915473	6.55101e-16	5.36083e-14	UP
FBgn0003979	Vm26Aa	1676.43	-4.04083	0.592488	6.69196e-16	5.43649e-14	DOWN
FBgn0029820	CG16721	918.887	0.807733	0.104446	8.27973e-16	6.67799e-14	NA
FBgn0086687	Desat1	7526.27	-0.653824	0.0843173	9.53628e-16	7.63651e-14	NA
FBgn0001229	Hsp67Bc	59.9822	2.7852	0.380116	9.99981e-16	7.95092e-14	UP
FBgn0003358	Jon99Ci	141.319	-1.98416	0.267472	1.14734e-15	9.05836e-14	NA
FBgn0032382	Mal-B2	954.64	0.869413	0.113774	1.23485e-15	9.68106e-14	NA
FBgn0000565	Eip71CD	1208.02	0.86929	0.113622	1.28146e-15	9.97674e-14	NA
FBgn0001234	Hsromega	3216.88	2.43561	0.33258	1.43435e-15	1.109e-13	UP
FBgn0003514	sqh	1139.2	0.561134	0.0725244	1.62134e-15	1.24499e-13	NA
FBgn0033928	Arc2	151.598	1.3398	0.177752	2.03094e-15	1.5489e-13	NA
FBgn0263321	CG43402	163.271	1.13801	0.15059	2.23856e-15	1.69571e-13	NA
FBgn0265186	CG44251	126.558	1.27016	0.168937	2.65164e-15	1.99514e-13	NA
FBgn0063491	GstE9	752.405	0.885541	0.118113	4.25439e-15	3.17973e-13	NA
FBgn0029838	CG4666	215.132	-1.19256	0.160188	4.30064e-15	3.19301e-13	NA
FBgn0010611	Hmgs	1111.61	0.523719	0.0686419	4.50418e-15	3.32213e-13	NA
FBgn0051354	Hsp70Bbb	799.58	6.30973	0.999455	5.1597e-15	3.78074e-13	UP
FBgn0085195	CG34166	2745.09	0.959767	0.129234	5.83727e-15	4.24946e-13	NA
FBgn0013772	Cyp6a8	1574.6	3.22077	0.465461	6.41544e-15	4.64022e-13	UP
FBgn0027562	CG10345	119.009	-2.04096	0.285717	7.45941e-15	5.36073e-13	DOWN
FBgn0263081	CG43349	189.663	1.21266	0.164683	8.1907e-15	5.84879e-13	NA
FBgn0040099	lectin-28C	284.435	1.38991	0.191355	9.9132e-15	7.03398e-13	NA
FBgn0266431	CG45061	24.3358	3.30296	0.457261	1.20757e-14	8.5145e-13	UP
FBgn0028983	Spn55B	233.902	1.16405	0.159399	1.30518e-14	9.14526e-13	NA
FBgn0001225	Hsp26	7674.61	0.877976	0.120018	1.44976e-14	1.00952e-12	NA
FBgn0015766	Msr-110	2554.17	-0.617761	0.0833243	1.50526e-14	1.0417e-12	NA
FBgn0083972	CG34136	126.555	2.1327	0.306098	1.76699e-14	1.21532e-12	UP
FBgn0035661	CG10477	854.362	0.750558	0.102759	2.33616e-14	1.597e-12	NA
FBgn0034312	CG10916	95.9007	1.16476	0.160118	2.37822e-14	1.61589e-12	NA
FBgn0023214	edl	93.8592	1.40966	0.195303	2.47594e-14	1.67215e-12	NA
FBgn0086708	stv	969.773	2.01108	0.288865	3.76793e-14	2.52948e-12	UP
FBgn0037354	CG12171	918.184	0.990749	0.138338	3.79391e-14	2.53175e-12	NA
FBgn0014469	Cyp4e2	1147.64	0.729162	0.100931	4.45353e-14	2.95435e-12	NA
FBgn0037765	CG9458	91.8134	-2.31393	0.344024	8.54496e-14	5.63515e-12	DOWN
FBgn0263235	Phae2	116.497	1.49116	0.213127	8.98748e-14	5.89232e-12	NA
FBgn0033792	CG13325	132.948	2.45477	0.374695	9.18631e-14	5.98766e-12	UP
FBgn0043783	CG32444	957.887	-1.15379	0.164702	1.00193e-13	6.45554e-12	NA
FBgn0051086	CG31086	373.428	1.24021	0.17803	9.97226e-14	6.45554e-12	NA
FBgn0033397	Cyp4p3	133.272	1.38566	0.198809	1.19373e-13	7.64738e-12	NA
FBgn0035290	dsb	87.9089	-1.52433	0.219155	1.25364e-13	7.94041e-12	NA
FBgn0034335	GstE1	1278.98	3.50825	0.559147	1.24772e-13	7.94041e-12	UP
FBgn0031914	CG5973	432.151	-0.715646	0.100756	1.27248e-13	8.01447e-12	NA
FBgn0033926	Arc1	2718.72	1.67624	0.24548	1.54731e-13	9.69099e-12	NA
FBgn0262357	CG43055	142.617	-1.68148	0.247324	1.81256e-13	1.12893e-11	NA
FBgn0033190	CG2137	16.9282	3.61352	0.520723	1.86656e-13	1.15613e-11	UP
FBgn0031734	CG11147	257.955	-0.884476	0.126684	2.18138e-13	1.3437e-11	NA
FBgn0001128	Gpdh	3567.98	-0.625203	0.0887007	2.26287e-13	1.38629e-11	NA
FBgn0013305	Nmda1	1005.87	0.623615	0.0888498	2.64368e-13	1.61077e-11	NA
FBgn0029765	CG16756	173.102	-1.74865	0.261278	2.66558e-13	1.61534e-11	NA
FBgn0261560	Thor	1679.73	0.931394	0.135141	2.81634e-13	1.69752e-11	NA
FBgn0027586	CG5867	244.602	-0.941487	0.136294	3.14442e-13	1.88514e-11	NA
FBgn0036454	CG17839	302.051	-1.00334	0.145603	3.22812e-13	1.92502e-11	NA
FBgn0034711	CG3290	236.492	-1.66086	0.248622	3.36306e-13	1.99488e-11	NA
FBgn0027560	Tps1	3742.34	-0.717903	0.103622	4.18187e-13	2.46752e-11	NA
FBgn0034605	CG15661	149.883	1.51094	0.224489	4.22387e-13	2.47926e-11	NA
FBgn0034628	Acox57D-p	955.6	0.788702	0.11468	4.45484e-13	2.60121e-11	NA
FBgn0020545	kraken	841.111	0.761359	0.110603	5.0858e-13	2.93902e-11	NA
FBgn0030026	sni	335.308	1.12555	0.166023	5.06165e-13	2.93902e-11	NA
FBgn0031702	fusl	102.208	-1.33919	0.197511	5.33205e-13	3.06552e-11	NA
FBgn0051087	CG31087	104.631	1.20893	0.177724	5.78977e-13	3.31169e-11	NA
FBgn0036501	CG7272	271.858	0.894965	0.131494	7.25356e-13	4.1279e-11	NA
FBgn0034493	CG8908	96.4453	1.70973	0.257498	7.31163e-13	4.13993e-11	NA
FBgn0029507	Tsp42Ed	377.01	0.883582	0.130917	1.01067e-12	5.69378e-11	NA
FBgn0266742	CR45215	31.3609	2.5708	0.393666	1.09956e-12	6.16359e-11	UP
FBgn0259237	CG42335	92.3421	1.61739	0.245126	1.12719e-12	6.28702e-11	NA
FBgn0039754	CG9747	244.692	-1.38651	0.211634	1.3029e-12	7.23112e-11	NA
FBgn0003719	tld	58.6651	1.43984	0.215957	1.47024e-12	8.11962e-11	NA
FBgn0031756	CG13992	133.932	-1.6217	0.250208	1.73749e-12	9.54854e-11	NA
FBgn0035743	CG15829	55.5359	2.56235	0.399506	1.80229e-12	9.85634e-11	UP
FBgn0050042	Cpr49Ab	256.692	-1.16327	0.177024	2.08221e-12	1.12771e-10	NA
FBgn0034293	CG14495	59.759	1.51321	0.229988	2.08016e-12	1.12771e-10	NA
FBgn0040064	yip2	2323.11	0.563766	0.0832471	2.43338e-12	1.31157e-10	NA
FBgn0003983	Vm34Ca	1463.65	-3.87678	0.694573	2.65835e-12	1.42597e-10	DOWN
FBgn0034612	CG10505	154.294	1.29007	0.198204	2.82452e-12	1.50789e-10	NA
FBgn0030234	CG15211	138.454	1.04402	0.159875	3.72689e-12	1.9802e-10	NA
FBgn0004635	rho	76.0769	1.47118	0.22754	4.05196e-12	2.14276e-10	NA
FBgn0010387	Dbi	1301.75	1.04771	0.162752	4.18212e-12	2.20121e-10	NA
FBgn0086265	psd	123.914	-3.25931	0.547933	4.43391e-12	2.31203e-10	DOWN
FBgn0038455	CG14907	179.11	1.09358	0.168918	4.41532e-12	2.31203e-10	NA
FBgn0040349	CG3699	318.449	-1.16407	0.1813	4.83948e-12	2.51182e-10	NA
FBgn0052687	CG32687	685.539	0.591334	0.0883971	4.9153e-12	2.53942e-10	NA
FBgn0036367	CG10116	262.675	0.881785	0.13566	5.85704e-12	3.01208e-10	NA
FBgn0035049	Mmp1	246.606	1.09505	0.170513	5.96727e-12	3.05475e-10	NA
FBgn0010435	emp	666.192	-0.565262	0.0854593	6.15176e-12	3.13488e-10	NA
FBgn0000083	AnxB9	1708.1	0.749301	0.115334	6.3395e-12	3.21593e-10	NA
FBgn0011280	Obp19d	734.576	-0.779104	0.120077	6.92303e-12	3.49613e-10	NA
FBgn0259715	CG42369	526.417	-0.838467	0.130168	8.24435e-12	4.14473e-10	NA
FBgn0033981	Cyp6a21	142.843	1.51785	0.242215	8.45633e-12	4.23232e-10	NA
FBgn0038088	CG10126	164.971	0.920651	0.143225	1.00251e-11	4.99519e-10	NA
FBgn0050489	Cyp12d1-p	1057.89	1.13002	0.179966	1.03324e-11	5.12549e-10	NA
FBgn0035189	CG9119	399.809	-1.12442	0.179194	1.30914e-11	6.46552e-10	NA
FBgn0012034	AcCoAS	1667.83	-0.60108	0.0932093	1.34959e-11	6.6071e-10	NA
FBgn0085424	nub	91.3991	1.03945	0.163203	1.34939e-11	6.6071e-10	NA
FBgn0039152	Rootletin	53.7705	-1.96279	0.315563	1.45208e-11	7.07792e-10	NA
FBgn0002069	Aats-asp	2034.98	0.502275	0.0773411	1.49553e-11	7.25817e-10	NA
FBgn0026061	Mipp1	460.024	-0.976138	0.154874	1.60761e-11	7.7685e-10	NA
FBgn0051106	CG31106	132.062	-1.62064	0.264449	1.63049e-11	7.84523e-10	NA
FBgn0028519	CG4500	77.3921	2.15326	0.357129	1.70812e-11	8.18365e-10	UP
FBgn0030679	CG8206	1071.59	0.67712	0.106147	1.82477e-11	8.70532e-10	NA
FBgn0001258	ImpL3	273.921	1.48874	0.24508	1.9203e-11	9.12223e-10	NA
FBgn0001228	Hsp67Bb	66.1801	1.99213	0.330524	2.14575e-11	1.01502e-09	NA
FBgn0039151	CG13607	317.387	-0.952632	0.151772	2.18608e-11	1.02975e-09	NA
FBgn0030357	Sclp	193.071	0.727511	0.114432	2.21705e-11	1.03997e-09	NA
FBgn0025879	Timp	334.886	0.771095	0.122107	2.37084e-11	1.10748e-09	NA
FBgn0065032	Arpc3B	76.3286	1.23841	0.199377	2.96716e-11	1.38029e-09	NA
FBgn0261555	CG42673	261.023	0.67105	0.106191	3.11647e-11	1.44375e-09	NA
FBgn0035871	BI-1	894.929	0.610206	0.0967803	3.57341e-11	1.64862e-09	NA
FBgn0040001	CG17374	1054.33	-2.03302	0.347112	4.15534e-11	1.90924e-09	DOWN
FBgn0039666	Diedel	314.182	6.56874	1.33655	4.17379e-11	1.90989e-09	UP
FBgn0024995	CG2680	304.847	-0.763218	0.122445	4.22518e-11	1.92555e-09	NA
FBgn0086346	ALiX	1357.59	0.58418	0.092908	4.34118e-11	1.9704e-09	NA
FBgn0085455	CG34426	29.4076	-2.39601	0.397079	4.4058e-11	1.99167e-09	DOWN
FBgn0035348	CG16758	1033.42	1.55582	0.259702	4.71796e-11	2.12422e-09	NA
FBgn0033980	Cyp6a20	423.736	1.27987	0.214391	5.3995e-11	2.42135e-09	NA
FBgn0010357	betaTry	6654.85	-0.692137	0.112302	6.19804e-11	2.76837e-09	NA
FBgn0034509	Obp57c	180.427	-1.121	0.185519	6.85506e-11	3.04968e-09	NA
FBgn0034582	Cht9	198.486	2.46701	0.436992	7.95196e-11	3.52369e-09	UP
FBgn0033774	CG12374	18922.4	-0.70774	0.115919	8.36773e-11	3.69333e-09	NA
FBgn0031037	CG14207	1545.45	0.662582	0.107669	8.61415e-11	3.78718e-09	NA
FBgn0031068	Alr	273.467	0.885634	0.146421	9.9127e-11	4.34106e-09	NA
FBgn0086370	sra	729.887	0.538238	0.0870353	1.03071e-10	4.49624e-09	NA
FBgn0033443	CG1698	207.421	1.26219	0.214258	1.15118e-10	5.00229e-09	NA
FBgn0040475	SH3PX1	811.594	0.46924	0.0759733	1.31103e-10	5.67489e-09	NA
FBgn0035434	Drsl5	108.889	-1.50644	0.257369	1.38843e-10	5.98682e-09	NA
FBgn0034262	swi2	38.0585	-2.04636	0.353206	1.75517e-10	7.53915e-09	DOWN
FBgn0012036	Aldh	5156.66	0.606314	0.100133	1.95845e-10	8.38021e-09	NA
FBgn0035715	CG10103	704.502	0.550847	0.0908235	1.97851e-10	8.43386e-09	NA
FBgn0039709	Cad99C	246.745	-0.826323	0.138743	2.01578e-10	8.52788e-09	NA
FBgn0263019	CR43314	35.7646	2.16054	0.379141	2.01419e-10	8.52788e-09	UP
FBgn0035978	UGP	2270.42	-0.393686	0.0639489	2.27479e-10	9.58745e-09	NA
FBgn0052982	CG32982	114.434	0.888797	0.149775	2.43894e-10	1.02408e-08	NA
FBgn0016675	Lectin-galC1	239.865	-1.3285	0.23225	2.45598e-10	1.02739e-08	NA
FBgn0039809	CG15547	136.308	1.21953	0.21012	2.55109e-10	1.06321e-08	NA
FBgn0002926	ndl	162.293	-1.40752	0.24776	2.83466e-10	1.17702e-08	NA
FBgn0014076	Vm32E	155.239	-5.18361	1.22494	3.32435e-10	1.37525e-08	DOWN
FBgn0025628	CG4199	1042.43	0.434435	0.0718964	3.64001e-10	1.5003e-08	NA
FBgn0029966	Ir7c	57.9338	-2.29822	0.425032	3.79995e-10	1.56049e-08	DOWN
FBgn0033710	CG17739	388.573	0.852846	0.14658	3.95118e-10	1.61667e-08	NA
FBgn0000406	Cyt-b5-r	1363.81	-0.803692	0.138378	4.22964e-10	1.72431e-08	NA
FBgn0034143	CG8303	267.366	-1.15103	0.202278	4.31952e-10	1.75457e-08	NA
FBgn0029828	CG6067	254.368	-0.863327	0.148686	4.42671e-10	1.79162e-08	NA
FBgn0038820	CG4000	682.081	-1.12761	0.199953	4.69561e-10	1.89361e-08	NA
FBgn0034405	Jheh2	1670.01	0.514596	0.0867765	5.11292e-10	2.05451e-08	NA
FBgn0267408	AOX1	2808.29	0.692682	0.119344	5.41878e-10	2.16964e-08	NA
FBgn0051810	CG31810	200.581	1.61182	0.295567	5.78096e-10	2.30642e-08	NA
FBgn0034885	CG4019	367.005	-0.858863	0.149641	6.13577e-10	2.43929e-08	NA
FBgn0024315	Picot	810.779	-0.649969	0.111781	6.51575e-10	2.5812e-08	NA
FBgn0040992	CG10570	860.28	-0.754469	0.13102	6.78024e-10	2.66713e-08	NA
FBgn0260228	CG42502	860.28	-0.754469	0.13102	6.78024e-10	2.66713e-08	NA
FBgn0027554	CG8042	516.469	0.455945	0.0772004	7.95024e-10	3.11644e-08	NA
FBgn0024361	Tsp2A	219.993	0.855905	0.149823	8.0897e-10	3.16006e-08	NA
FBgn0003328	scb	491.758	0.713507	0.124007	8.17875e-10	3.18375e-08	NA
FBgn0038983	CG5326	167.349	-1.25019	0.224904	8.42626e-10	3.26875e-08	NA
FBgn0040256	Ugt86Dd	427.866	1.06251	0.189946	8.81049e-10	3.40601e-08	NA
FBgn0005391	Yp2	24713.4	-0.388122	0.0661577	9.24584e-10	3.56203e-08	NA
FBgn0038398	sxe2	18.1151	-2.77503	0.496843	9.66819e-10	3.71199e-08	DOWN
FBgn0032614	CG13284	281.874	-0.747618	0.130961	9.82465e-10	3.75919e-08	NA
FBgn0039464	CG6330	395.226	0.664099	0.115576	9.89756e-10	3.7742e-08	NA
FBgn0035089	Phk-3	107.244	1.45156	0.264826	1.00497e-09	3.81923e-08	NA
FBgn0037763	CG16904	528.191	-1.14414	0.207744	1.01981e-09	3.84951e-08	NA
FBgn0032706	Irk3	198.839	-0.911867	0.161244	1.01806e-09	3.84951e-08	NA
FBgn0039453	CG6403	56.1001	1.42772	0.255783	1.05559e-09	3.9618e-08	NA
FBgn0044810	TotX	296.211	3.56713	0.732338	1.05662e-09	3.9618e-08	UP
FBgn0001218	Hsc70-3	9877.62	0.446757	0.0761954	1.10731e-09	4.13803e-08	NA
FBgn0035043	CG4781	168.545	0.7601	0.133656	1.20737e-09	4.49696e-08	NA
FBgn0027844	CAH1	538.336	-0.506616	0.0873772	1.2142e-09	4.50743e-08	NA
FBgn0063492	GstE8	226.966	1.14261	0.207036	1.24106e-09	4.59193e-08	NA
FBgn0010531	Ccs	256.812	0.668036	0.116536	1.26036e-09	4.64799e-08	NA
FBgn0267339	p38c	54.1667	1.34134	0.240636	1.27658e-09	4.69236e-08	NA
FBgn0002526	LanA	803.082	-0.644927	0.113515	1.32911e-09	4.86949e-08	NA
FBgn0002939	ninaD	36.7111	-3.51372	0.707502	1.34528e-09	4.89672e-08	DOWN
FBgn0001297	kay	1269.13	0.59647	0.105808	1.3444e-09	4.89672e-08	NA
FBgn0010497	dmGlut	909.26	-0.426233	0.0728189	1.39753e-09	5.07044e-08	NA
FBgn0040606	CG6503	566.393	-0.827125	0.147769	1.40687e-09	5.08789e-08	NA
FBgn0037973	CG18547	443.457	0.881397	0.157907	1.48815e-09	5.36452e-08	NA
FBgn0010042	GstD6	16.1628	3.79473	0.714967	1.5102e-09	5.42655e-08	UP
FBgn0035583	CG13704	148	0.826637	0.147091	1.62103e-09	5.80619e-08	NA
FBgn0010812	unc-45	642.832	0.619081	0.109197	1.73516e-09	6.18879e-08	NA
FBgn0033945	CG12868	159.175	1.10304	0.200616	1.73889e-09	6.18879e-08	NA
FBgn0035432	ZnT63C	1102.13	0.44141	0.0765193	1.78043e-09	6.31657e-08	NA
FBgn0033778	CG3790	13.2211	2.86871	0.521499	1.88388e-09	6.66251e-08	UP
FBgn0003741	tra	127.808	0.81739	0.146228	2.02924e-09	7.15403e-08	NA
FBgn0036975	CG5618	383.765	0.679633	0.121004	2.07346e-09	7.28699e-08	NA
FBgn0039310	CG11878	642.717	0.933603	0.170851	2.10639e-09	7.3796e-08	NA
FBgn0039777	Jon99Fii	736.999	-1.01291	0.186931	2.15653e-09	7.53174e-08	NA
FBgn0264748	CG44006	46.1022	1.50761	0.275694	2.25444e-09	7.84922e-08	NA
FBgn0031432	Cyp309a1	154.286	1.25673	0.233321	2.26843e-09	7.87348e-08	NA
FBgn0030641	CG6299	554.155	1.00648	0.186536	2.63164e-09	9.10597e-08	NA
FBgn0011556	zetaTry	152.195	-0.898591	0.163765	2.91795e-09	1.00656e-07	NA
FBgn0001291	Jra	544.87	0.52207	0.0926269	2.97722e-09	1.02385e-07	NA
FBgn0035868	CG7194	167.793	0.843334	0.1537	3.19809e-09	1.09645e-07	NA
FBgn0051663	CG31663	150.912	-0.929283	0.170634	3.35004e-09	1.14361e-07	NA
FBgn0034909	CG4797	331.794	0.727487	0.132065	3.35607e-09	1.14361e-07	NA
FBgn0031800	CG9497	74.7579	-1.15166	0.213202	3.56787e-09	1.20844e-07	NA
FBgn0052195	CG32195	155.207	0.685835	0.123923	3.56661e-09	1.20844e-07	NA
FBgn0263234	Phae1	131.722	0.902387	0.165667	3.63605e-09	1.22414e-07	NA
FBgn0054005	CG34005	21.3096	3.04717	0.611027	3.62645e-09	1.22414e-07	UP
FBgn0038450	CG17560	357.513	-0.850576	0.156873	3.81832e-09	1.28165e-07	NA
FBgn0031142	r-cup	16.8976	2.27896	0.425805	3.88871e-09	1.30138e-07	UP
FBgn0032587	CG5953	830.063	0.588316	0.106793	4.54537e-09	1.51661e-07	NA
FBgn0037290	CG1124	193.383	-0.901274	0.167391	4.56686e-09	1.51926e-07	NA
FBgn0263106	DnaJ-1	2561.77	0.528408	0.0956662	4.81808e-09	1.59809e-07	NA
FBgn0052667	ssp7	178.88	-1.27027	0.243376	4.90628e-09	1.62255e-07	NA
FBgn0085353	CG34324	2462.48	-0.643548	0.118042	5.07656e-09	1.67392e-07	NA
FBgn0026565	CG1315	215.101	-0.801044	0.148762	5.74315e-09	1.88817e-07	NA
FBgn0031888	Pvf2	24.5029	1.91326	0.364893	5.84188e-09	1.91501e-07	NA
FBgn0030317	CG1561	338.224	-0.782322	0.145603	5.92069e-09	1.93518e-07	NA
FBgn0030999	Mur18B	1940.84	-0.568961	0.10424	5.98592e-09	1.95082e-07	NA
FBgn0027572	CG5009	753.974	0.619894	0.11389	6.09872e-09	1.98182e-07	NA
FBgn0052190	NUCB1	1501.95	0.346104	0.0614467	6.12302e-09	1.98396e-07	NA
FBgn0033723	CG13155	36.3091	-1.81397	0.348113	6.23883e-09	2.01566e-07	NA
FBgn0020414	Idgf3	551.345	0.75524	0.140897	6.33654e-09	2.04135e-07	NA
FBgn0038475	Keap1	245.667	0.732136	0.135816	6.58086e-09	2.11398e-07	NA
FBgn0033978	Cyp6a23	869.751	0.914175	0.174278	7.07071e-09	2.26485e-07	NA
FBgn0042129	OS9	69.0785	-1.26011	0.24032	7.37797e-09	2.35654e-07	NA
FBgn0001145	Gs2	857.08	-0.785911	0.147568	7.41365e-09	2.36121e-07	NA
FBgn0030593	CG9512	590.893	-1.58708	0.312014	7.48271e-09	2.37645e-07	NA
FBgn0032494	CG5945	581.374	-0.954949	0.183196	7.97402e-09	2.52533e-07	NA
FBgn0003965	v	154.674	0.820949	0.154361	8.62108e-09	2.72256e-07	NA
FBgn0001226	Hsp27	7480.37	0.494063	0.0906961	9.29917e-09	2.92846e-07	NA
FBgn0038838	TotB	8.40578	8.2718	2.84662	9.54605e-09	2.99778e-07	UP
FBgn0063494	GstE6	1179.09	0.421603	0.0770561	1.02829e-08	3.22015e-07	NA
FBgn0037391	CG2017	439.431	0.52974	0.0977858	1.0533e-08	3.2893e-07	NA
FBgn0000299	Cg25C	2505.19	-0.799594	0.153342	1.06722e-08	3.3235e-07	NA
FBgn0000427	dec-1	3391.41	-1.84412	0.375534	1.10461e-08	3.43041e-07	NA
FBgn0037020	Pex14	497.453	0.484615	0.0892444	1.1108e-08	3.4401e-07	NA
FBgn0259101	CG42249	336.787	-1.07726	0.210815	1.12619e-08	3.47816e-07	NA
FBgn0038611	CG14309	759.13	-3.17017	0.738678	1.16353e-08	3.5836e-07	DOWN
FBgn0028543	NimB2	488.446	0.778314	0.14886	1.24323e-08	3.81858e-07	NA
FBgn0033789	CG13324	271.689	2.27961	0.479081	1.28456e-08	3.93475e-07	UP
FBgn0001961	Arpc1	904.355	0.410852	0.0750495	1.32703e-08	4.05378e-07	NA
FBgn0014396	tim	322.75	-0.850535	0.163899	1.33409e-08	4.06425e-07	NA
FBgn0025885	Inos	1322.7	0.411104	0.0755459	1.33855e-08	4.06679e-07	NA
FBgn0033728	Cpr49Ae	143.188	-1.14717	0.225171	1.35473e-08	4.10484e-07	NA
FBgn0001977	CIAPIN1	499.432	0.503734	0.0936829	1.3722e-08	4.14656e-07	NA
FBgn0036945	Ssk	621.195	0.50252	0.0934544	1.38287e-08	4.16757e-07	NA
FBgn0041342	Cct1	1125.41	0.478579	0.0891235	1.44188e-08	4.33377e-07	NA
FBgn0023530	CG3740	317.356	0.629242	0.118959	1.4844e-08	4.44964e-07	NA
FBgn0010044	GstD8	22.7887	1.97176	0.389806	1.49714e-08	4.47586e-07	NA
FBgn0042201	Nplp3	310.209	-1.10872	0.221298	1.56442e-08	4.66456e-07	NA
FBgn0039593	CG9989	28.1777	1.70108	0.333307	1.60364e-08	4.7688e-07	NA
FBgn0020236	ATPCL	2180.86	-0.414506	0.0768103	1.71171e-08	5.07672e-07	NA
FBgn0034289	CG10910	726.94	1.85057	0.383486	1.72878e-08	5.11381e-07	NA
FBgn0051522	CG31522	572.285	-0.637514	0.122908	1.78142e-08	5.2457e-07	NA
FBgn0029826	CG6041	68.0267	0.953613	0.184319	1.78272e-08	5.2457e-07	NA
FBgn0034693	CG11073	206.561	-0.793965	0.152943	1.81709e-08	5.33283e-07	NA
FBgn0039594	CG9990	338.273	-0.709303	0.136528	1.85769e-08	5.43774e-07	NA
FBgn0050047	CG30047	49.3023	-1.41862	0.281432	1.8649e-08	5.44462e-07	NA
FBgn0263120	Acsl	3910.73	-0.389344	0.0720315	1.92677e-08	5.61065e-07	NA
FBgn0003943	Ubi-p63E	7113.82	0.347916	0.0640572	1.93953e-08	5.63319e-07	NA
FBgn0035468	Gr63a	8.49196	4.45601	0.911204	1.99119e-08	5.76827e-07	UP
FBgn0050269	CG30269	105.168	0.991188	0.194833	2.13534e-08	6.16993e-07	NA
FBgn0037562	CG11671	133.386	1.13144	0.225977	2.25111e-08	6.48771e-07	NA
FBgn0000055	Adh	5966.85	-0.57827	0.111562	2.26625e-08	6.51461e-07	NA
FBgn0003888	betaTub60D	574.081	0.491383	0.0933866	2.70644e-08	7.76008e-07	NA
FBgn0052283	Drsl3	50.4664	6.55364	1.96122	2.73719e-08	7.82821e-07	UP
FBgn0005390	fs(1)M3	1581.05	-0.513755	0.0983093	2.8134e-08	8.0257e-07	NA
FBgn0027356	Amph	1004.88	-0.41255	0.0776825	2.86174e-08	8.1429e-07	NA
FBgn0004644	hh	30.1214	1.73591	0.353488	3.21187e-08	9.11603e-07	NA
FBgn0003308	ry	238.322	0.784572	0.154972	3.24393e-08	9.18376e-07	NA
FBgn0025620	CG13360	145.579	-1.20865	0.248382	3.52763e-08	9.96179e-07	NA
FBgn0038795	CG4335	77.618	1.20113	0.244037	3.7454e-08	1.05502e-06	NA
FBgn0031417	CG3597	327.858	-0.850084	0.170808	3.93946e-08	1.1069e-06	NA
FBgn0002641	mal	510.033	0.557277	0.109344	4.13748e-08	1.15963e-06	NA
FBgn0034903	CG9850	121.177	-1.07102	0.218171	4.16093e-08	1.1633e-06	NA
FBgn0032088	CG13102	53.3782	-1.17115	0.236775	4.3879e-08	1.2237e-06	NA
FBgn0036938	CG14187	65.5318	-2.22427	0.509797	4.51558e-08	1.25618e-06	DOWN
FBgn0010039	GstD3	320.789	0.90157	0.182957	4.56298e-08	1.26623e-06	NA
FBgn0032835	CG16772	91.8952	-1.52463	0.323395	4.60854e-08	1.27296e-06	NA
FBgn0032456	MRP	2515.86	0.377729	0.0711364	4.60994e-08	1.27296e-06	NA
FBgn0035165	CG13887	1314.44	0.364151	0.0693893	4.71398e-08	1.29849e-06	NA
FBgn0035293	CG5687	191.667	-0.753411	0.150395	4.76567e-08	1.30951e-06	NA
FBgn0053542	upd3	12.3223	2.58651	0.533145	4.82647e-08	1.32297e-06	UP
FBgn0035589	CHMP2B	331.315	0.617658	0.121772	4.84886e-08	1.32587e-06	NA
FBgn0033887	St4	50.4798	-1.52445	0.319096	5.12374e-08	1.39762e-06	NA
FBgn0040398	CG14629	776.949	-0.744689	0.150482	5.4454e-08	1.48176e-06	NA
FBgn0027073	CG4302	526.536	1.59054	0.341402	5.83484e-08	1.58388e-06	NA
FBgn0029831	CG5966	970.59	1.63853	0.352476	6.17663e-08	1.67261e-06	NA
FBgn0001187	Hex-C	537.953	-0.838109	0.172366	6.48761e-08	1.75259e-06	NA
FBgn0053307	CG33307	141.643	0.979465	0.202656	7.08878e-08	1.91039e-06	NA
FBgn0033139	Tsp42Er	110.241	0.789967	0.159977	7.26614e-08	1.94882e-06	NA
FBgn0030575	CG5321	167.63	1.1974	0.253862	7.25709e-08	1.94882e-06	NA
FBgn0037974	CG12224	246.91	2.56955	0.593317	7.509e-08	2.00915e-06	UP
FBgn0054040	CG34040	78.6157	1.84038	0.404361	7.8016e-08	2.08247e-06	NA
FBgn0003313	sala	55.7425	2.21278	0.518052	8.62738e-08	2.29742e-06	UP
FBgn0044047	Ilp6	221.283	0.950457	0.19939	8.66936e-08	2.30313e-06	NA
FBgn0000964	tj	431.721	-0.68832	0.140659	8.83392e-08	2.3413e-06	NA
FBgn0030189	CG2909	146.988	0.711922	0.144531	8.88673e-08	2.34974e-06	NA
FBgn0085205	CG34176	79.9129	0.949652	0.196744	9.41141e-08	2.48262e-06	NA
FBgn0038984	AdipoR	2138.61	-0.440309	0.0873887	9.52207e-08	2.50591e-06	NA
FBgn0023129	aay	1420.25	0.692322	0.142622	9.88371e-08	2.59499e-06	NA
FBgn0030829	CG12998	15.3711	-3.50263	0.815868	1.00184e-07	2.6242e-06	DOWN
FBgn0044046	Ilp7	56.9258	1.1866	0.249564	1.01189e-07	2.64435e-06	NA
FBgn0040551	CG11686	91.1336	0.875872	0.181772	1.09848e-07	2.86396e-06	NA
FBgn0002778	mnd	796.039	-0.388681	0.0765875	1.11222e-07	2.89305e-06	NA
FBgn0036428	Gbs-70E	1919.23	-0.331119	0.0656405	1.11829e-07	2.90211e-06	NA
FBgn0039109	CG10365	655.378	0.438063	0.0872227	1.13324e-07	2.92736e-06	NA
FBgn0034501	CG13868	2964.62	0.539304	0.109564	1.13278e-07	2.92736e-06	NA
FBgn0016684	NaPi-T	206.474	-0.846223	0.177019	1.14294e-07	2.94562e-06	NA
FBgn0033603	Cpr47Ef	73.7509	-0.985118	0.206843	1.26536e-07	3.25365e-06	NA
FBgn0264750	CG44008	699.567	0.512983	0.10414	1.29979e-07	3.33454e-06	NA
FBgn0026403	Ndg	200.678	0.944259	0.200954	1.33072e-07	3.40609e-06	NA
FBgn0039321	CG10550	563.679	0.638637	0.132052	1.38552e-07	3.53829e-06	NA
FBgn0034407	DptB	31.0019	2.14121	0.494342	1.39818e-07	3.56251e-06	UP
FBgn0051523	CG31523	2347.13	-0.449256	0.091224	1.40634e-07	3.57517e-06	NA
FBgn0052636	CR32636	10.5925	2.81551	0.605557	1.41842e-07	3.59771e-06	UP
FBgn0263607	l(3)72Dp	170.06	0.815473	0.171618	1.531e-07	3.87451e-06	NA
FBgn0028687	Rpt1	2030.75	0.281645	0.0545541	1.53511e-07	3.87616e-06	NA
FBgn0039485	CG17189	38.988	-1.31736	0.28246	1.55086e-07	3.90712e-06	NA
FBgn0033127	Tsp42Ef	444.138	0.509207	0.103934	1.66194e-07	4.17758e-06	NA
FBgn0032264	Lip4	475.899	0.650982	0.13622	1.68404e-07	4.22365e-06	NA
FBgn0001168	h	439.878	0.734671	0.155043	1.69308e-07	4.23686e-06	NA
FBgn0000308	chic	3883.59	0.255982	0.0501514	1.71414e-07	4.28001e-06	NA
FBgn0052103	CG32103	1653.06	0.355255	0.0708804	1.75508e-07	4.37248e-06	NA
FBgn0029172	Fad2	2669.22	-1.17626	0.258516	1.77924e-07	4.42285e-06	NA
FBgn0045842	yuri	148.552	0.671058	0.139957	1.86449e-07	4.62451e-06	NA
FBgn0031184	CG14615	148.65	-0.972087	0.210267	1.91139e-07	4.73037e-06	NA
FBgn0039260	Smg6	832.633	0.395181	0.0796808	1.92906e-07	4.75527e-06	NA
FBgn0031645	CG3036	946.847	0.670077	0.14142	1.93085e-07	4.75527e-06	NA
FBgn0032399	CG6785	75.5743	1.11422	0.241808	1.93418e-07	4.75527e-06	NA
FBgn0031034	CG14205	431.892	2.2284	0.535314	1.97981e-07	4.85681e-06	UP
FBgn0262900	CG43255	72.289	-1.2159	0.267126	2.00587e-07	4.91e-06	NA
FBgn0030828	CG5162	239.986	-0.872336	0.188118	2.01155e-07	4.91317e-06	NA
FBgn0085227	CG34198	44.9468	1.32846	0.291212	2.02589e-07	4.93745e-06	NA
FBgn0004397	Vinc	1166.44	0.38579	0.0777318	2.03995e-07	4.96094e-06	NA
FBgn0011555	thetaTry	853.995	-1.50804	0.344203	2.22661e-07	5.40315e-06	NA
FBgn0261673	nemy	155.868	-0.749011	0.159347	2.27089e-07	5.4987e-06	NA
FBgn0039873	Smvt	277.44	-0.631548	0.133117	2.41019e-07	5.82342e-06	NA
FBgn0000079	Amy-p	5085.33	0.59758	0.12628	2.44911e-07	5.90472e-06	NA
FBgn0032773	fon	1149.8	0.556958	0.116863	2.46081e-07	5.92021e-06	NA
FBgn0034808	CG9896	587.633	-0.527544	0.110027	2.4669e-07	5.92214e-06	NA
FBgn0034500	CG11200	293.812	-0.601454	0.126733	2.58906e-07	6.20212e-06	NA
FBgn0033216	CG1946	83.5869	-1.35913	0.307984	2.6032e-07	6.22271e-06	NA
FBgn0004885	tok	397.643	0.705021	0.150934	2.64208e-07	6.30221e-06	NA
FBgn0261451	trol	1570.02	-0.555109	0.116848	2.65368e-07	6.31644e-06	NA
FBgn0051116	ClC-a	267.782	-0.600684	0.127446	2.82789e-07	6.7037e-06	NA
FBgn0053983	obst-H	10.5919	3.23715	0.746086	2.82834e-07	6.7037e-06	UP
FBgn0034318	CG14500	110.894	-0.875921	0.189892	2.94634e-07	6.96864e-06	NA
FBgn0031942	CG7203	162.469	-1.04361	0.232189	2.98118e-07	7.0362e-06	NA
FBgn0267073	CR45517	26.4251	1.47765	0.326604	2.99096e-07	7.04448e-06	NA
FBgn0051869	CG31869	128.029	-0.766758	0.165467	3.11421e-07	7.31936e-06	NA
FBgn0026593	CG5707	450.434	0.51067	0.107443	3.29414e-07	7.72608e-06	NA
FBgn0029093	cathD	2895.38	0.34787	0.0708581	3.41292e-07	7.98794e-06	NA
FBgn0001257	ImpL2	859.778	0.572781	0.121355	3.4462e-07	8.04903e-06	NA
FBgn0046114	Gclm	1551.1	0.337873	0.0691074	3.5526e-07	8.27346e-06	NA
FBgn0030013	GIIIspla2	471.261	0.585446	0.12496	3.55705e-07	8.27346e-06	NA
FBgn0038257	smp-30	644.047	0.797608	0.176583	3.69642e-07	8.57984e-06	NA
FBgn0034279	CG18635	39.3633	1.29091	0.289573	3.77431e-07	8.74251e-06	NA
FBgn0028381	Decay	239.601	0.626668	0.134661	3.81802e-07	8.82554e-06	NA
FBgn0263748	CG43673	221.574	-0.783918	0.17285	3.97126e-07	9.16085e-06	NA
FBgn0036659	CG9701	66.4974	-1.61334	0.386515	4.00812e-07	9.2269e-06	NA
FBgn0083956	CG34120	400.586	-0.703618	0.154144	4.16486e-07	9.56809e-06	NA
FBgn0051296	CG31296	7.55802	3.33937	0.75344	4.24703e-07	9.73689e-06	UP
FBgn0052473	CG32473	2294.36	-0.272558	0.0553739	4.32138e-07	9.88714e-06	NA
FBgn0039789	CG9717	108.54	-0.799446	0.176213	4.48137e-07	1.02323e-05	NA
FBgn0032286	CG7300	149.001	-0.785598	0.172876	4.50624e-07	1.02682e-05	NA
FBgn0028515	EndoGI	648.416	0.391226	0.0818605	5.01876e-07	1.14128e-05	NA
FBgn0024491	Bin1	681.851	1.35015	0.318477	5.60144e-07	1.27121e-05	NA
FBgn0029568	CG11381	691.92	-0.517696	0.111433	5.65551e-07	1.28089e-05	NA
FBgn0033875	CG6357	897.12	0.428752	0.0910074	5.68366e-07	1.28467e-05	NA
FBgn0037231	Vps24	658.522	0.356439	0.0746223	6.01746e-07	1.35738e-05	NA
FBgn0053080	CG33080	227.123	-0.631099	0.13881	6.22513e-07	1.4014e-05	NA
FBgn0036147	Plod	793.797	-0.372409	0.0784164	6.70503e-07	1.50641e-05	NA
FBgn0053511	CG33511	14.4849	-2.21915	0.516899	6.80827e-07	1.52622e-05	DOWN
FBgn0015575	alpha-Est7	691.535	-0.49341	0.106558	6.82043e-07	1.52622e-05	NA
FBgn0033234	CG8791	106.876	-0.703748	0.156022	6.87623e-07	1.53565e-05	NA
FBgn0014454	Acp1	23.9303	-1.74496	0.406391	7.52196e-07	1.67652e-05	NA
FBgn0037975	CG3397	233.473	1.99053	0.483074	7.64832e-07	1.7013e-05	NA
FBgn0051704	CG31704	94.826	1.55896	0.392698	7.66799e-07	1.70229e-05	NA
FBgn0030688	CG8952	338.327	0.547362	0.120371	7.80236e-07	1.7287e-05	NA
FBgn0011576	Cyp4d2	200.689	0.711612	0.158834	7.83846e-07	1.73327e-05	NA
FBgn0010482	l(2)01289	744.447	-0.509163	0.111575	8.18883e-07	1.80718e-05	NA
FBgn0027556	CG4928	758.989	-0.519976	0.114062	8.21452e-07	1.80929e-05	NA
FBgn0036833	CG3819	137.79	-1.43859	0.356171	8.31448e-07	1.82772e-05	NA
FBgn0033855	link	31.8753	1.80064	0.438776	8.52598e-07	1.87054e-05	NA
FBgn0052054	CG32054	57.2555	0.981769	0.22535	8.59494e-07	1.88199e-05	NA
FBgn0035484	CG11594	445.284	-0.537617	0.118656	8.72211e-07	1.90611e-05	NA
FBgn0262526	vas	1771.27	-0.301286	0.0635289	8.78434e-07	1.91598e-05	NA
FBgn0034076	Jhedup	51.3388	-1.0157	0.233784	8.84741e-07	1.92105e-05	NA
FBgn0036997	CG5955	48.5591	1.02491	0.236112	8.859e-07	1.92105e-05	NA
FBgn0040984	CG4440	25.6255	1.97874	0.480122	8.84301e-07	1.92105e-05	NA
FBgn0000473	Cyp6a2	535.677	0.696296	0.157768	9.10505e-07	1.97059e-05	NA
FBgn0030271	CG15202	30.2368	-1.27403	0.295616	9.30613e-07	2.01023e-05	NA
FBgn0039872	salt	358.897	-0.977445	0.232888	9.41552e-07	2.02995e-05	NA
FBgn0026268	antdh	58.9317	-1.0983	0.255233	1.02772e-06	2.20723e-05	NA
FBgn0040813	Nplp2	4439.91	-0.55136	0.123893	1.02589e-06	2.20723e-05	NA
FBgn0002569	Mal-A2	207.853	0.62059	0.139773	1.05491e-06	2.2613e-05	NA
FBgn0039543	CG12428	635.801	0.431349	0.0936725	1.06577e-06	2.28021e-05	NA
FBgn0033782	sug	165.833	-0.862766	0.200836	1.07869e-06	2.30347e-05	NA
FBgn0004650	fs(1)N	1975.65	-0.410015	0.089256	1.10573e-06	2.35673e-05	NA
FBgn0037279	CG1129	486.557	0.387034	0.0838176	1.1399e-06	2.42495e-05	NA
FBgn0052282	Drsl4	114.162	-0.905345	0.21045	1.14561e-06	2.43247e-05	NA
FBgn0014455	Ahcy13	4651.41	0.266744	0.0567078	1.15472e-06	2.44719e-05	NA
FBgn0036461	Zip71B	66.8903	-1.00744	0.236604	1.17503e-06	2.48552e-05	NA
FBgn0031111	Obp19c	479.081	-0.89562	0.213508	1.18169e-06	2.4949e-05	NA
FBgn0260635	Diap1	1191.49	0.337034	0.072798	1.22915e-06	2.59023e-05	NA
FBgn0038291	CG3984	75.3513	-0.926455	0.216169	1.27131e-06	2.67405e-05	NA
FBgn0032055	CG13091	54.4551	-3.60628	1.07797	1.2786e-06	2.67933e-05	DOWN
FBgn0039081	Irk2	152.39	-0.670733	0.153287	1.27757e-06	2.67933e-05	NA
FBgn0038105	yellow-f2	89.9502	-0.830724	0.193329	1.32411e-06	2.76952e-05	NA
FBgn0038037	Cyp9f2	927.134	-0.474318	0.105954	1.33353e-06	2.78402e-05	NA
FBgn0054003	NimB3	41.7176	1.45812	0.360088	1.36078e-06	2.83563e-05	NA
FBgn0035266	Gk	719.978	-0.350668	0.0759431	1.36454e-06	2.83819e-05	NA
FBgn0031381	Npc2a	1258.46	0.418646	0.0924786	1.39503e-06	2.89624e-05	NA
FBgn0035087	CG2765	1623.25	-0.516623	0.116353	1.40653e-06	2.91411e-05	NA
FBgn0037071	CG7632	286.23	0.473638	0.105372	1.40884e-06	2.91411e-05	NA
FBgn0038930	CG5778	777.331	0.760237	0.179883	1.52992e-06	3.15874e-05	NA
FBgn0038194	Cyp6d5	2107.37	0.513357	0.116427	1.55588e-06	3.20054e-05	NA
FBgn0041581	AttB	28.6915	2.0257	0.528545	1.55392e-06	3.20054e-05	UP
FBgn0040070	Trx-2	2357.63	0.358562	0.0784895	1.62186e-06	3.33016e-05	NA
FBgn0020300	gk	44.2376	-1.09803	0.262623	1.66047e-06	3.40321e-05	NA
FBgn0028872	CG18095	45.5917	-1.09467	0.262679	1.72638e-06	3.53184e-05	NA
FBgn0028424	JhI-26	307.453	0.621607	0.144576	1.87904e-06	3.83714e-05	NA
FBgn0000644	Fcp3C	139.009	-2.54665	0.771591	1.89896e-06	3.87077e-05	DOWN
FBgn0003189	r	1447.5	-0.411718	0.0910011	1.92197e-06	3.91056e-05	NA
FBgn0035344	Cyp4d20	72.1486	-0.923786	0.221509	1.93317e-06	3.91914e-05	NA
FBgn0000078	Amy-d	4645.98	0.549855	0.127071	1.93165e-06	3.91914e-05	NA
FBgn0034087	clu	1600.68	-0.402881	0.0897552	1.93742e-06	3.92065e-05	NA
FBgn0033395	Cyp4p2	85.5031	0.855686	0.204074	1.94989e-06	3.93878e-05	NA
FBgn0000071	Ama	54.6453	1.97097	0.552494	2.01259e-06	4.05812e-05	NA
FBgn0036017	CG3280	53.3278	1.1127	0.271814	2.0863e-06	4.19919e-05	NA
FBgn0030882	GS	667.625	0.44756	0.101176	2.09384e-06	4.19929e-05	NA
FBgn0052495	CG32495	667.625	0.44756	0.101176	2.09384e-06	4.19929e-05	NA
FBgn0028978	trbl	532.502	0.471899	0.107453	2.10559e-06	4.21531e-05	NA
FBgn0035763	CG8602	1745.53	0.368256	0.0817276	2.23099e-06	4.4584e-05	NA
FBgn0038337	CG6125	175.076	-0.541106	0.123989	2.24755e-06	4.4835e-05	NA
FBgn0051044	CR31044	64.7153	0.982442	0.23886	2.25373e-06	4.48784e-05	NA
FBgn0029689	CG6428	325.759	0.534122	0.123284	2.26831e-06	4.50888e-05	NA
FBgn0050022	CG30022	248.32	0.593734	0.139043	2.45817e-06	4.87762e-05	NA
FBgn0036318	Wbp2	689.46	0.434801	0.0991709	2.49558e-06	4.94309e-05	NA
FBgn0034229	CG4847	470.047	-0.600117	0.141455	2.61246e-06	5.16549e-05	NA
FBgn0039678	Obp99a	857.587	-0.602139	0.142422	2.64973e-06	5.22996e-05	NA
FBgn0032782	Rab9	276.245	0.424151	0.0966123	2.77496e-06	5.4675e-05	NA
FBgn0040364	CG11378	332.629	0.501578	0.116407	2.78044e-06	5.46869e-05	NA
FBgn0032820	fbp	908.152	0.595932	0.143364	2.78752e-06	5.47302e-05	NA
FBgn0033543	CG12338	327.416	-0.534116	0.124703	2.80159e-06	5.49102e-05	NA
FBgn0034443	cer	558.268	0.475255	0.110124	2.85088e-06	5.57788e-05	NA
FBgn0038083	CG5999	84.5319	1.54317	0.425178	2.86263e-06	5.59111e-05	NA
FBgn0033826	CG4734	71.7388	-1.02854	0.256094	2.97762e-06	5.80558e-05	NA
FBgn0086680	vvl	188.689	-0.830343	0.205052	3.0494e-06	5.93522e-05	NA
FBgn0034394	CG15096	583.045	-0.777512	0.192214	3.07143e-06	5.96539e-05	NA
FBgn0243512	puc	501.146	0.39023	0.0887608	3.07555e-06	5.96539e-05	NA
FBgn0034580	Cht8	101.878	-1.02066	0.257585	3.08438e-06	5.9722e-05	NA
FBgn0035933	CG13309	149.334	-0.804743	0.19638	3.11203e-06	6.01533e-05	NA
FBgn0039155	Kal1	157.876	0.577758	0.136066	3.18066e-06	6.13742e-05	NA
FBgn0015576	alpha-Est8	219.762	-0.816291	0.201918	3.20843e-06	6.18035e-05	NA
FBgn0037801	CG3999	131.185	1.0715	0.275028	3.23455e-06	6.21999e-05	NA
FBgn0035094	CG9380	525.622	0.421652	0.0970424	3.26287e-06	6.26371e-05	NA
FBgn0260632	dl	956.26	0.385135	0.0880571	3.29843e-06	6.32114e-05	NA
FBgn0030594	CG9509	509.827	-0.619587	0.148873	3.31248e-06	6.33725e-05	NA
FBgn0032805	CG10337	77.9808	0.93124	0.231022	3.35278e-06	6.40341e-05	NA
FBgn0051955	CG31955	48.4903	1.83246	0.517108	3.38031e-06	6.44501e-05	NA
FBgn0034162	CG6426	235.005	-0.585075	0.139678	3.5562e-06	6.76886e-05	NA
FBgn0027929	NimB1	46.3279	1.18864	0.303096	3.60026e-06	6.8411e-05	NA
FBgn0039290	CG13654	58.5142	0.980569	0.245407	3.71211e-06	7.0417e-05	NA
FBgn0262539	CG43093	56.6382	-1.02165	0.255999	3.73645e-06	7.07591e-05	NA
FBgn0003660	Syb	1358.6	0.330171	0.0748607	3.74343e-06	7.07716e-05	NA
FBgn0038752	CG4462	72.4611	-1.06714	0.270803	3.84479e-06	7.25655e-05	NA
FBgn0023549	Mct1	568.842	0.307959	0.069526	3.94095e-06	7.42554e-05	NA
FBgn0039319	CG13659	122.988	1.20694	0.317575	4.14464e-06	7.79623e-05	NA
FBgn0000592	Est-6	624.753	-0.586993	0.141552	4.15715e-06	7.80666e-05	NA
FBgn0039341	CG5112	948.311	-0.275467	0.0617919	4.16893e-06	7.81569e-05	NA
FBgn0016075	vkg	1545.6	-0.942053	0.241541	4.2996e-06	8.04721e-05	NA
FBgn0020369	Rpt6	2265.56	0.234035	0.051899	4.3193e-06	8.07062e-05	NA
FBgn0026320	Tom	48.8872	1.95772	0.580349	4.35113e-06	8.11657e-05	NA
FBgn0038733	CG11407	101.711	-0.848684	0.212776	4.41486e-06	8.22176e-05	NA
FBgn0036715	Cad74A	339.613	-0.683702	0.170611	4.53995e-06	8.44069e-05	NA
FBgn0042175	CG18858	840.403	0.424901	0.0990127	4.57629e-06	8.49417e-05	NA
FBgn0023479	Tequila	922.895	-0.516381	0.123026	4.65659e-06	8.62893e-05	NA
FBgn0034417	CG15117	121.572	0.761681	0.189788	4.69092e-06	8.6782e-05	NA
FBgn0039471	CG6295	1101.09	-1.22286	0.322983	4.74246e-06	8.7591e-05	NA
FBgn0037996	CG4830	27.3445	-2.2234	0.668941	4.80799e-06	8.85096e-05	DOWN
FBgn0264827	CR44035	50.4794	-1.84049	0.551017	4.80029e-06	8.85096e-05	NA
FBgn0034583	CG10527	1040.19	0.507541	0.121813	4.81864e-06	8.85603e-05	NA
FBgn0033593	Listericin	146.014	0.954183	0.247258	4.95294e-06	9.08795e-05	NA
FBgn0038481	CG17475	154.803	-0.821953	0.208564	5.06033e-06	9.26983e-05	NA
FBgn0032006	Pvr	415.863	0.461091	0.109952	5.14996e-06	9.41863e-05	NA
FBgn0035280	Cpr62Bb	50.3211	-0.997117	0.25328	5.17746e-06	9.45351e-05	NA
FBgn0052024	CG32024	27.6856	-1.3111	0.339863	5.19566e-06	9.47131e-05	NA
FBgn0038842	hdly	261.005	0.516535	0.124775	5.26339e-06	9.5792e-05	NA
FBgn0035726	CG9953	1283.56	-0.265728	0.0602927	5.37898e-06	9.7737e-05	NA
FBgn0051973	Cda5	81.6445	-0.806487	0.202946	5.44998e-06	9.88668e-05	NA
FBgn0030589	CG9519	17.9838	-1.88882	0.511711	5.4668e-06	9.90118e-05	NA
FBgn0036805	Chmp1	738.454	0.427315	0.101127	5.49282e-06	9.93227e-05	NA
FBgn0038700	CG3734	181.206	-0.948985	0.248873	5.50465e-06	9.93762e-05	NA
FBgn0031865	Nha1	337.626	-0.502999	0.121136	5.52322e-06	9.95512e-05	NA
FBgn0029134	Prosbeta5	2200.28	0.283407	0.0648591	5.57006e-06	0.000100234	NA
FBgn0265101	Sgt1	800.248	0.37306	0.0872968	5.97021e-06	0.000107263	NA
FBgn0034618	CG9485	1379.3	-0.322514	0.0746605	5.99966e-06	0.00010762	NA
FBgn0050197	CG30197	305.857	-0.579533	0.142487	6.02454e-06	0.000107893	NA
FBgn0039315	CG13658	109.406	0.916942	0.23828	6.16719e-06	0.000110272	NA
FBgn0002733	E(spl)mbeta-HLH	59.7738	0.836165	0.2118	6.18516e-06	0.000110417	NA
FBgn0051720	mthl15	39.0122	0.999802	0.256962	6.30955e-06	0.000112458	NA
FBgn0261458	capt	2054.16	0.296643	0.0685046	6.34248e-06	0.000112866	NA
FBgn0038395	CG10407	304.126	-1.55727	0.440949	6.35478e-06	0.000112906	NA
FBgn0038071	Dtg	50.5291	1.30313	0.352046	6.44036e-06	0.000114245	NA
FBgn0037387	CG1213	1148.87	0.535772	0.131806	6.56539e-06	0.000116161	NA
FBgn0039564	CG5527	73.2854	0.940924	0.244457	6.56909e-06	0.000116161	NA
FBgn0029091	CS-2	153.562	-0.593493	0.14686	6.67745e-06	0.000117891	NA
FBgn0043471	kappaTry	309.902	0.579202	0.143705	7.10547e-06	0.000125251	NA
FBgn0014465	Cp7Fb	1403.7	-0.924926	0.243594	7.21204e-06	0.00012693	NA
FBgn0039184	CG6432	184.187	-0.951393	0.253592	7.24139e-06	0.000127047	NA
FBgn0001341	l(1)1Bi	578.919	-0.484101	0.117671	7.23688e-06	0.000127047	NA
FBgn0264494	CG17646	378.894	-0.396694	0.0945259	7.31587e-06	0.000128153	NA
FBgn0023541	Cyp4d14	171.468	0.654313	0.16467	7.34994e-06	0.000128549	NA
FBgn0031973	Spn28Dc	127.565	0.791809	0.203972	7.4673e-06	0.000130399	NA
FBgn0030272	CG15201	111.336	-0.689532	0.174366	7.57188e-06	0.000132019	NA
FBgn0034515	CG13428	162.061	-0.524884	0.129025	7.73298e-06	0.000134619	NA
FBgn0000210	br	113.083	-0.851377	0.222764	8.00474e-06	0.000139133	NA
FBgn0052641	CG32641	280.58	0.719075	0.184669	8.01978e-06	0.000139179	NA
FBgn0067783	att-ORFA	549.535	0.372132	0.0885673	8.03926e-06	0.000139302	NA
FBgn0033097	Zip42C.2	20.094	-2.00248	0.574449	8.10524e-06	0.000140228	DOWN
FBgn0030837	CG8661	384.706	-0.656405	0.168163	8.51928e-06	0.000147164	NA
FBgn0039519	Cyp6a18	84.8092	-0.788709	0.203849	8.59403e-06	0.000148227	NA
FBgn0039787	CG9702	44.1013	-1.06643	0.283493	8.7288e-06	0.00015032	NA
FBgn0040636	CG13255	41.3089	-1.2879	0.354377	8.74426e-06	0.000150356	NA
FBgn0010246	Myo61F	1292.91	0.351943	0.0836458	8.8038e-06	0.000150916	NA
FBgn0050098	CG30098	11.5451	2.92391	0.872917	8.80017e-06	0.000150916	UP
FBgn0036992	CG11796	462.322	0.491321	0.121731	8.87645e-06	0.00015193	NA
FBgn0041711	yellow-e	32.539	-1.29033	0.350376	8.99009e-06	0.00015364	NA
FBgn0038610	CG7675	111.341	-0.671411	0.171418	9.02624e-06	0.000154023	NA
FBgn0032266	CG18302	6.85418	-3.45401	0.976929	9.22505e-06	0.000157176	DOWN
FBgn0039296	CG10420	332.132	0.45484	0.111275	9.33032e-06	0.000158569	NA
FBgn0030876	CG6762	93.2404	0.748921	0.193654	9.3351e-06	0.000158569	NA
FBgn0259708	CG42362	68.4559	0.746401	0.192733	9.64629e-06	0.00016336	NA
FBgn0259709	CG42363	68.4559	0.746401	0.192733	9.64629e-06	0.00016336	NA
FBgn0030731	Mfe2	805.995	0.411071	0.100455	9.67775e-06	0.000163646	NA
FBgn0031968	CG7231	230.944	-0.62419	0.160205	9.72288e-06	0.000164	NA
FBgn0083123	Uhg5	399.347	0.592309	0.150749	9.72797e-06	0.000164	NA
FBgn0026077	Gasp	92.7698	-0.936939	0.250829	9.77314e-06	0.000164514	NA
FBgn0000084	AnxB10	806.469	0.359378	0.0861853	1.00567e-05	0.000168842	NA
FBgn0031643	CG3008	596.604	0.373035	0.0902436	1.00603e-05	0.000168842	NA
FBgn0013984	InR	608.949	0.424146	0.103984	1.03243e-05	0.000173013	NA
FBgn0004513	Mdr65	58.9898	-0.877674	0.232069	1.05844e-05	0.000177107	NA
FBgn0031860	CG11236	81.436	-0.787004	0.206399	1.06122e-05	0.000177307	NA
FBgn0250869	CG42240	1848.14	0.256325	0.0601848	1.07918e-05	0.00018004	NA
FBgn0038701	CG18493	296.831	-0.812664	0.219344	1.14256e-05	0.000190048	NA
FBgn0262624	Tmhs	126.625	-0.556923	0.140925	1.14137e-05	0.000190048	NA
FBgn0015570	alpha-Est2	218.026	-0.773161	0.20658	1.18151e-05	0.000196236	NA
FBgn0037672	sage	17.6492	1.40711	0.38421	1.20336e-05	0.000199569	NA
FBgn0087002	Rfabg	9046.08	-0.872651	0.237463	1.24098e-05	0.000205504	NA
FBgn0038422	CG14880	15.8354	-1.9052	0.551058	1.33159e-05	0.000220183	NA
FBgn0031971	Sirup	431.296	0.463845	0.11716	1.34191e-05	0.000221563	NA
FBgn0015035	Cyp4e3	552.295	0.730304	0.19522	1.36882e-05	0.000225351	NA
FBgn0052284	CG32284	10.1642	2.8124	0.8356	1.36887e-05	0.000225351	UP
FBgn0030596	CG12398	65.7517	-0.93627	0.255858	1.41586e-05	0.000232744	NA
FBgn0031514	CG3332	146.955	-0.607677	0.158092	1.4366e-05	0.000235611	NA
FBgn0039537	CG5590	1353.06	0.391899	0.0970303	1.4375e-05	0.000235611	NA
FBgn0032131	CG3841	76.3406	0.842875	0.228594	1.49069e-05	0.000243973	NA
FBgn0033592	CG13215	18.9661	1.65165	0.473673	1.49434e-05	0.000244214	NA
FBgn0033557	CG12325	480.208	-0.337322	0.082433	1.51262e-05	0.000246842	NA
FBgn0004687	Mlc-c	1328.88	0.273223	0.0661976	1.52728e-05	0.00024887	NA
FBgn0260755	CG42553	186.977	0.540268	0.139279	1.55687e-05	0.000253325	NA
FBgn0261554	CG42672	1054.35	-0.368585	0.0906365	1.56094e-05	0.00025362	NA
FBgn0004066	Prosalpha4	1922.15	0.287708	0.0695702	1.58468e-05	0.000257103	NA
FBgn0035768	CG14834	620.268	-0.716158	0.194132	1.59506e-05	0.000258414	NA
FBgn0085483	CG34454	29.2147	-1.17253	0.324642	1.60764e-05	0.000260075	NA
FBgn0034883	CG17664	70.7755	-0.967892	0.268955	1.63504e-05	0.000264128	NA
FBgn0051300	CG31300	203.101	0.549319	0.142788	1.67312e-05	0.000269891	NA
FBgn0010397	LamC	661.544	0.403992	0.101039	1.68894e-05	0.000272051	NA
FBgn0051370	CG31370	53.7615	0.857152	0.233002	1.70796e-05	0.000274719	NA
FBgn0052368	CG32368	87.2497	0.720178	0.194141	1.71495e-05	0.000275449	NA
FBgn0030576	CG15890	38.3583	-0.926233	0.252799	1.71867e-05	0.00027565	NA
FBgn0052669	CG32669	57.5184	-0.91242	0.251293	1.72933e-05	0.000276964	NA
FBgn0037762	eloF	419.138	-0.536875	0.140223	1.76052e-05	0.000281558	NA
FBgn0054054	CG34054	29.8375	1.33208	0.38225	1.76813e-05	0.000282372	NA
FBgn0265575	yin	2520.2	-0.27113	0.065882	1.8137e-05	0.000289238	NA
FBgn0031412	CG16995	19.2722	2.30792	0.752779	1.81717e-05	0.00028938	UP
FBgn0030102	CG12119	206.593	-0.628408	0.167834	1.82115e-05	0.000289602	NA
FBgn0037829	CG14691	5.13407	3.65245	1.12564	1.86556e-05	0.000295824	UP
FBgn0031335	CG5565	4.06472	5.16757	1.77017	1.86464e-05	0.000295824	UP
FBgn0031097	obst-A	19.2422	-1.74118	0.505674	1.87944e-05	0.000297605	NA
FBgn0030904	upd2	4.45008	4.07021	1.21719	1.90817e-05	0.000301728	UP
FBgn0015038	Cyp9b1	59.1112	0.804797	0.219508	1.94452e-05	0.000306611	NA
FBgn0030014	CG15337	6.11451	3.02089	0.907899	1.94293e-05	0.000306611	UP
FBgn0085419	Rgk2	53.2436	0.917605	0.254631	1.9629e-05	0.000309075	NA
FBgn0265178	CG44243	1339.1	-0.289681	0.071755	1.97188e-05	0.000310053	NA
FBgn0039818	CG11318	31.6961	1.01847	0.283446	1.97556e-05	0.000310197	NA
FBgn0039178	CG6356	50.8973	-0.856236	0.23515	1.98181e-05	0.000310742	NA
FBgn0051778	CG31778	100.864	-0.761054	0.208254	1.9914e-05	0.00031181	NA
FBgn0003429	slo	326.071	-0.434734	0.111218	1.99547e-05	0.000312011	NA
FBgn0045761	CHKov1	215.071	0.530382	0.13915	2.01644e-05	0.000314414	NA
FBgn0032002	CG8353	89.4734	0.812624	0.22438	2.01427e-05	0.000314414	NA
FBgn0034356	CG10924	210.377	0.868196	0.246008	2.02164e-05	0.000314786	NA
FBgn0036504	yellow-k	10.2379	-2.23856	0.661364	2.0377e-05	0.000316847	DOWN
FBgn0040735	CG16836	270.513	0.7882	0.220921	2.04164e-05	0.000317019	NA
FBgn0039483	CG14259	63.4762	-0.814293	0.223872	2.05928e-05	0.000318875	NA
FBgn0034664	CG4377	415.596	0.573099	0.15259	2.05903e-05	0.000318875	NA
FBgn0053123	CG33123	1747.29	-0.248609	0.0604008	2.08032e-05	0.000321689	NA
FBgn0052476	mthl14	96.907	0.578783	0.153106	2.11085e-05	0.000325961	NA
FBgn0051200	CG31200	103.326	-0.704044	0.191389	2.1495e-05	0.000331472	NA
FBgn0263396	sqd	7435.67	-0.289628	0.0714494	2.19138e-05	0.000337466	NA
FBgn0037607	CG8036	5552.28	-0.233933	0.0562008	2.22462e-05	0.000342116	NA
FBgn0085356	CG34327	16.2456	-1.85303	0.550877	2.24602e-05	0.000344933	NA
FBgn0029827	CG6048	131.15	0.733332	0.20277	2.27585e-05	0.000349037	NA
FBgn0031561	CG16712	1557.85	0.4774	0.125154	2.29543e-05	0.000351559	NA
FBgn0031935	CG13793	36.1056	-1.2677	0.375193	2.3253e-05	0.000355647	NA
FBgn0037723	SpdS	624.324	-0.358783	0.0900945	2.34526e-05	0.000358212	NA
FBgn0043841	vir-1	2305.25	0.474487	0.124778	2.42313e-05	0.000369602	NA
FBgn0263241	Mocs1	285.857	0.517831	0.137084	2.43692e-05	0.0003712	NA
FBgn0039312	CG10514	438.892	-0.735954	0.207834	2.49047e-05	0.000378843	NA
FBgn0039644	CG11897	3202.16	-0.277694	0.0685692	2.49985e-05	0.000379753	NA
FBgn0031080	CG12655	30.5722	1.01704	0.287909	2.54376e-05	0.000385901	NA
FBgn0039470	CG6296	158.209	0.90425	0.260361	2.65167e-05	0.000401728	NA
FBgn0259214	PMCA	2798.14	-0.290164	0.0725729	2.66649e-05	0.000403428	NA
FBgn0038407	CG6126	423.804	-0.325801	0.0820408	2.67978e-05	0.000404892	NA
FBgn0011296	l(2)efl	797.989	0.545741	0.148293	2.93713e-05	0.000443178	NA
FBgn0038465	Irc	789.459	0.413005	0.107871	2.94979e-05	0.000444491	NA
FBgn0036821	CG3961	453.474	-0.511454	0.13718	2.95498e-05	0.000444675	NA
FBgn0038638	CG7702	146.538	0.531151	0.142309	2.9668e-05	0.000445855	NA
FBgn0038732	CG11391	18.7907	-1.62005	0.497912	2.97952e-05	0.000447168	NA
FBgn0031563	CG10031	63.5719	-0.802577	0.224946	3.00086e-05	0.000449768	NA
FBgn0035444	CG12012	308.95	0.420102	0.109768	3.01906e-05	0.000451892	NA
FBgn0052279	Drsl2	6.29688	3.08653	1.01935	3.04644e-05	0.000455382	UP
FBgn0039030	CG6660	133.863	-0.76035	0.21721	3.18229e-05	0.000475055	NA
FBgn0034052	CG8299	207.948	-0.682637	0.192545	3.24188e-05	0.000483308	NA
FBgn0041164	armi	1259.62	-0.348391	0.0892723	3.32761e-05	0.000495429	NA
FBgn0033289	CG2121	25.1594	-1.23714	0.36834	3.35215e-05	0.000498421	NA
FBgn0040321	GNBP3	307.846	-0.552917	0.150731	3.38871e-05	0.000503189	NA
FBgn0033294	Mal-A4	86.7843	0.810653	0.23411	3.53029e-05	0.000523519	NA
FBgn0061356	CG18003	274.208	-0.578993	0.160455	3.63486e-05	0.000538315	NA
FBgn0031930	CG7025	78.3944	-1.1398	0.357853	3.69018e-05	0.000545786	NA
FBgn0028490	CG31705	1056.19	0.413809	0.109417	3.707e-05	0.000547551	NA
FBgn0036043	CG8177	1419.57	-0.33591	0.086878	3.7301e-05	0.000550239	NA
FBgn0031373	CG15358	49.2068	-1.48676	0.503489	3.79928e-05	0.000559707	NA
FBgn0083992	Mkp	123.901	0.900509	0.270233	3.80892e-05	0.000560391	NA
FBgn0052774	Muc4B	398.487	-0.611086	0.172139	3.8652e-05	0.000567926	NA
FBgn0019643	Dat	416.751	-0.579482	0.16158	3.91441e-05	0.000574404	NA
FBgn0033047	CG7882	181.813	-0.556143	0.15343	3.92283e-05	0.000574887	NA
FBgn0263974	qin	374.014	-0.443783	0.119096	4.01229e-05	0.00058723	NA
FBgn0004045	Yp1	50025.8	-0.254366	0.0630887	4.08601e-05	0.000596578	NA
FBgn0028686	Rpt3	1622.2	0.245718	0.0612943	4.08681e-05	0.000596578	NA
FBgn0015283	Rpn10	1848.37	0.287096	0.07307	4.15231e-05	0.000605352	NA
FBgn0030218	CG1628	182.761	-0.556681	0.154745	4.30706e-05	0.000627097	NA
FBgn0051266	CG31266	102.427	-0.740897	0.215073	4.37838e-05	0.000636654	NA
FBgn0052451	SPoCk	1425.91	-0.258344	0.06594	4.42541e-05	0.00064266	NA
FBgn0030749	AnxB11	588.264	0.439217	0.117044	4.44451e-05	0.000644598	NA
FBgn0035445	CG12014	26.4054	1.22781	0.377694	4.48043e-05	0.000648967	NA
FBgn0029948	CheA7a	69.664	-0.77738	0.22653	4.54524e-05	0.000657505	NA
FBgn0037678	CG16749	429.627	-0.677229	0.197181	4.57115e-05	0.000660402	NA
FBgn0015324	Vha26	5091.23	-0.206769	0.0541747	4.67316e-05	0.00067427	NA
FBgn0032025	CG7778	221.279	-0.538284	0.15014	4.75191e-05	0.000684752	NA
FBgn0011283	Obp28a	35.8459	-0.94651	0.281232	4.84801e-05	0.000697688	NA
FBgn0085452	CG34423	221.589	0.628248	0.180403	4.85413e-05	0.000697688	NA
FBgn0015001	iotaTry	119.08	-0.94317	0.292451	4.87712e-05	0.000699407	NA
FBgn0053120	CG33120	190.832	0.49811	0.136987	4.87857e-05	0.000699407	NA
FBgn0032679	bsf	1288.17	-0.288117	0.0746298	4.91651e-05	0.000703048	NA
FBgn0011571	caz	1183.9	-0.277966	0.0716223	4.91515e-05	0.000703048	NA
FBgn0034468	Obp56a	88.0888	-0.9198	0.280274	4.93377e-05	0.000704181	NA
FBgn0032139	CG13116	49.1157	0.925391	0.277923	4.93699e-05	0.000704181	NA
FBgn0033582	CG9084	56.4178	0.760293	0.221659	4.95242e-05	0.000705484	NA
FBgn0011834	Ser6	219.875	0.525299	0.147393	5.03723e-05	0.000716655	NA
FBgn0085408	Shroom	299.005	0.454744	0.124416	5.09846e-05	0.000724447	NA
FBgn0011693	Pdh	338.007	-0.579711	0.165626	5.12473e-05	0.000726338	NA
FBgn0031977	baf	1000.83	0.321402	0.0840929	5.12436e-05	0.000726338	NA
FBgn0063495	GstE5	60.542	0.841896	0.248953	5.24688e-05	0.000742712	NA
FBgn0031925	Cyp4d21	13.8918	-2.53066	0.896007	5.32929e-05	0.000753426	DOWN
FBgn0036225	CG5883	12.3116	1.96231	0.655332	5.34946e-05	0.000755325	NA
FBgn0003486	spo	33.7051	-1.2609	0.404354	5.35729e-05	0.000755479	NA
FBgn0034151	CG15617	46.2526	-1.60412	0.581239	5.40356e-05	0.000761047	NA
FBgn0053113	Rtnl1	2560.53	-0.194667	0.0492512	5.42041e-05	0.000761751	NA
FBgn0039474	CG6283	180.15	0.975227	0.310838	5.42215e-05	0.000761751	NA
FBgn0037764	CG9459	42.611	-1.32668	0.443114	5.43627e-05	0.000762779	NA
FBgn0015351	CG14906	122.689	0.649992	0.188262	5.47725e-05	0.000767568	NA
FBgn0032913	CG9259	213.046	-0.655965	0.19146	5.48459e-05	0.000767637	NA
FBgn0039959	CG17514	2099.18	-0.320573	0.0848193	5.52076e-05	0.000771672	NA
FBgn0043575	PGRP-SC2	895.172	0.427593	0.1172	5.52718e-05	0.000771672	NA
FBgn0028646	aralar1	1400.55	-0.274883	0.0714121	5.57416e-05	0.000777263	NA
FBgn0053965	CG33965	27.8231	-1.64833	0.582404	5.68564e-05	0.000788887	NA
FBgn0038247	Cad88C	28.4101	-1.15974	0.360876	5.67754e-05	0.000788887	NA
FBgn0261955	kdn	3375.23	-0.328262	0.088503	5.68388e-05	0.000788887	NA
FBgn0039075	CG4393	112.401	0.65601	0.190096	5.68567e-05	0.000788887	NA
FBgn0050203	CG30203	31.2421	1.03717	0.319548	5.90814e-05	0.000818741	NA
FBgn0037213	CG12581	276.253	-0.594037	0.172688	6.07552e-05	0.000840897	NA
FBgn0035656	CG10479	78.8577	-0.683589	0.200407	6.09401e-05	0.000841378	NA
FBgn0028670	Vha100-2	2596.64	-0.205754	0.0530218	6.08802e-05	0.000841378	NA
FBgn0266599	Hsc70-4	38723.5	0.220445	0.0567373	6.24722e-05	0.000861471	NA
FBgn0052000	CG32000	1590.28	-0.266486	0.0696705	6.33711e-05	0.000870861	NA
FBgn0025814	Mgstl	837.334	0.349598	0.0939792	6.33862e-05	0.000870861	NA
FBgn0039629	CG11842	106.464	0.817047	0.250551	6.32433e-05	0.000870861	NA
FBgn0250746	Prosbeta7	1411.91	0.301762	0.0797234	6.34692e-05	0.000870934	NA
FBgn0004646	ogre	404.257	-0.330215	0.088047	6.42121e-05	0.000880051	NA
FBgn0266705	CR45195	4.61322	3.12722	1.00937	6.57009e-05	0.000899357	UP
FBgn0033124	Tsp42Ec	228.797	0.516457	0.146883	6.66761e-05	0.000910762	NA
FBgn0266929	CR45380	4.3129	3.32484	1.12808	6.66966e-05	0.000910762	UP
FBgn0015872	Drip	174.221	-0.544544	0.156122	6.72873e-05	0.000917711	NA
FBgn0259748	CG42397	527.284	0.609067	0.180415	6.74406e-05	0.000918683	NA
FBgn0038803	CG5191	455.15	0.352694	0.0951526	6.77016e-05	0.00092054	NA
FBgn0001987	Gli	236.986	0.445029	0.123941	6.77411e-05	0.00092054	NA
FBgn0032297	CG17124	292.473	-0.608777	0.179259	6.94162e-05	0.000942161	NA
FBgn0030041	CG12116	938.639	-0.542599	0.157769	6.99553e-05	0.000947185	NA
FBgn0051324	CG31324	143.888	0.714533	0.215783	6.99186e-05	0.000947185	NA
FBgn0039562	Gp93	3605.55	0.261024	0.0684381	7.0156e-05	0.000948756	NA
FBgn0034759	CG13511	10.3052	1.61364	0.511099	7.10151e-05	0.000959217	NA
FBgn0040723	CG5011	141.476	0.737427	0.225262	7.18962e-05	0.00096995	NA
FBgn0004428	LysE	64.4177	-1.63291	0.565156	7.20989e-05	0.000971515	NA
FBgn0011754	PhKgamma	1075.25	-0.278372	0.0736755	7.29671e-05	0.000982034	NA
FBgn0027087	Aats-his	2153.94	0.214294	0.0556121	7.36354e-05	0.00098984	NA
FBgn0259711	CG42365	174.336	0.459224	0.128876	7.39324e-05	0.000992642	NA
FBgn0029937	CG8300	334.319	0.385683	0.105872	7.49054e-05	0.0010045	NA
FBgn0051956	pgant4	125.708	-0.672848	0.201852	7.6152e-05	0.00102	NA
FBgn0261561	CG42675	35.592	0.926327	0.287257	7.72934e-05	0.00103405	NA
FBgn0017561	Ork1	834.887	-0.332839	0.0900194	7.80326e-05	0.0010427	NA
FBgn0031629	Clect27	157.655	-0.878731	0.283607	7.87261e-05	0.00105071	NA
FBgn0035695	CG10226	93.2758	-0.59962	0.17615	7.96944e-05	0.00106237	NA
FBgn0266702	CR45192	12.8629	-1.7027	0.563689	8.24077e-05	0.00109724	NA
FBgn0264775	CG44013	21.9516	1.08278	0.342557	8.31226e-05	0.00110544	NA
FBgn0036587	CG4950	25.9374	-1.35442	0.456684	8.39158e-05	0.00111347	NA
FBgn0267762	CR46093	14.4153	1.39852	0.454914	8.39248e-05	0.00111347	NA
FBgn0010403	Obp83b	59.7491	-0.819345	0.25386	8.40392e-05	0.00111367	NA
FBgn0035985	Cpr67B	544.747	1.01772	0.336188	8.52924e-05	0.00112894	NA
FBgn0051924	CG31924	2.90712	6.22337	2.77943	8.57242e-05	0.00113332	UP
FBgn0013275	Hsp70Aa	856.518	3.19424	1.56845	8.62652e-05	0.00113913	UP
FBgn0031327	CG5397	101.026	-0.72876	0.224166	8.64194e-05	0.00113982	NA
FBgn0037378	CG2046	552.63	0.296396	0.0796359	8.68012e-05	0.00114351	NA
FBgn0085359	CG34330	617.303	-0.427302	0.121227	8.93175e-05	0.00117528	NA
FBgn0029167	Hml	126.835	-0.894096	0.291635	8.99771e-05	0.00118257	NA
FBgn0051659	CG31659	4.94831	3.26024	1.19459	9.05382e-05	0.00118855	UP
FBgn0051199	CG31199	64.8446	-0.823069	0.258199	9.09553e-05	0.00119263	NA
FBgn0036752	Adgf-A	420.138	0.343513	0.0945867	9.28933e-05	0.00121662	NA
FBgn0032322	CG16743	125.581	0.732846	0.22848	9.35365e-05	0.00122361	NA
FBgn0015794	Rab18	470.733	0.362335	0.100487	9.40843e-05	0.00122809	NA
FBgn0036995	atk	15.7621	1.51492	0.508579	9.40977e-05	0.00122809	NA
FBgn0262825	CR43196	33.1267	-1.18642	0.398306	9.45981e-05	0.00123319	NA
FBgn0027570	Nep2	305.931	-0.38727	0.108354	9.63378e-05	0.00125441	NA
FBgn0051176	CG31176	46.6962	0.743592	0.228226	9.65735e-05	0.00125602	NA
FBgn0040736	IM3	1193.89	0.854987	0.275585	9.75991e-05	0.00126788	NA
FBgn0028491	CG2930	877.515	0.536995	0.160059	9.78543e-05	0.00126973	NA
FBgn0085249	CG34220	9954.69	-0.716461	0.223971	0.000101194	0.00131004	NA
FBgn0027291	l(1)G0156	2410.42	-0.237218	0.0632975	0.000101085	0.00131004	NA
FBgn0003423	slgA	1537.3	-0.279733	0.0758324	0.000102329	0.0013232	NA
FBgn0259977	Tdc1	96.2506	0.605338	0.182247	0.000102781	0.00132751	NA
FBgn0039205	CG13623	158.474	0.447225	0.128252	0.000103165	0.00133093	NA
FBgn0000317	ck	479.184	-0.346753	0.0960393	0.00010362	0.00133527	NA
FBgn0036783	CheA75a	112.785	-0.598444	0.180497	0.000105371	0.00135506	NA
FBgn0053470	CG33470	1700.99	1.19698	0.42315	0.000105398	0.00135506	NA
FBgn0250843	Prosalpha6	1264.71	0.280572	0.0762962	0.000105789	0.00135854	NA
FBgn0050087	CG30087	4.20529	5.14456	1.88841	0.000106413	0.00136498	UP
FBgn0036232	CG14125	455.035	-1.13713	0.397724	0.000107389	0.00137593	NA
FBgn0030756	CG9903	34.0047	-1.16113	0.394577	0.000109134	0.00139669	NA
FBgn0051216	Naam	151.008	0.558819	0.16748	0.000109944	0.00140545	NA
FBgn0032075	Tsp29Fb	1318.12	0.305308	0.0837133	0.000110153	0.00140652	NA
FBgn0052647	CG32647	256.711	-0.483854	0.142024	0.000110496	0.0014093	NA
FBgn0266492	SclB	130.351	-0.54621	0.162821	0.000113674	0.00144818	NA
FBgn0052082	CG32082	142.574	-0.529654	0.158098	0.000116859	0.00148707	NA
FBgn0034512	CG18067	3202.94	0.889942	0.297667	0.000117398	0.00149223	NA
FBgn0033366	Ance-4	230.408	-0.602416	0.185499	0.000117865	0.00149607	NA
FBgn0031322	CG5001	220.043	0.442987	0.128536	0.000117967	0.00149607	NA
FBgn0004047	Yp3	31085.6	-0.282161	0.0769981	0.000118249	0.00149796	NA
FBgn0025680	cry	380.86	-0.4543	0.132517	0.000119879	0.00151651	NA
FBgn0261859	CG42788	451.957	-0.332578	0.093289	0.000119984	0.00151651	NA
FBgn0000318	cl	966.698	0.352149	0.0992915	0.00012098	0.00152737	NA
FBgn0036203	Muc68D	1976.26	-1.82679	0.795452	0.000123413	0.00155634	NA
FBgn0003257	r-l	1039.31	-0.312862	0.0870568	0.000124201	0.00156452	NA
FBgn0039759	CG9733	12.5673	1.82789	0.679018	0.000125571	0.00157999	NA
FBgn0037534	CG2781	260.093	-0.564796	0.172894	0.000126274	0.00158706	NA
FBgn0040729	CG15126	22.4564	1.11559	0.370428	0.000126428	0.00158722	NA
FBgn0020248	stet	650.575	-0.289179	0.0799606	0.000126825	0.00159042	NA
FBgn0031055	et	58.3076	0.97126	0.329012	0.000127981	0.00160312	NA
FBgn0037341	CG12746	404.164	0.333877	0.0940341	0.000128591	0.00160897	NA
FBgn0038595	CG7142	23.2012	1.02587	0.339052	0.000134256	0.00167797	NA
FBgn0032166	CG4619	214.762	-0.397612	0.114634	0.000135861	0.00169615	NA
FBgn0051436	CG31436	73.5025	0.972861	0.33111	0.000136768	0.00170557	NA
FBgn0050424	CG30424	72.5197	0.71959	0.229964	0.000140148	0.00174578	NA
FBgn0027885	Aac11	1081.73	-0.310034	0.0870041	0.000140809	0.00175206	NA
FBgn0027086	Aats-ile	2081.48	-0.220629	0.0604251	0.000142503	0.00177118	NA
FBgn0267758	CR46089	5.41974	2.90688	1.30289	0.000143833	0.00178573	UP
FBgn0050334	CG30334	38.7838	0.986565	0.335106	0.000145722	0.00180718	NA
FBgn0263199	Galk	797.736	-0.358101	0.102146	0.000149022	0.00184607	NA
FBgn0035300	CG1139	57.3525	0.96676	0.332319	0.000151072	0.00186939	NA
FBgn0038986	CG5278	21.1621	-1.97103	0.896267	0.000153496	0.0018952	NA
FBgn0030309	CG1572	285.197	0.519177	0.158996	0.000153496	0.0018952	NA
FBgn0263397	Ih	309.037	-0.421595	0.124256	0.000154476	0.00190521	NA
FBgn0000075	amd	72.6589	-0.934481	0.324148	0.000155209	0.00191214	NA
FBgn0265068	CR44179	90.3023	0.851749	0.28739	0.000156132	0.0019214	NA
FBgn0033446	CG1648	2377.84	-0.380979	0.110872	0.000157171	0.00193207	NA
FBgn0038145	Droj2	8192.38	0.159092	0.0427961	0.000158204	0.00194051	NA
FBgn0028940	Cyp28a5	98.8077	1.05125	0.372107	0.000158087	0.00194051	NA
FBgn0035356	CG16986	210.152	-0.442255	0.131462	0.000160377	0.00196501	NA
FBgn0036813	Atg3	601.215	0.248412	0.0686824	0.000161331	0.00197454	NA
FBgn0040324	Ephrin	612.633	-0.311907	0.0883311	0.000162639	0.00198838	NA
FBgn0019938	RpI1	1355.82	-0.272152	0.0760207	0.000162997	0.00199059	NA
FBgn0003076	Pgm	2637.14	-0.214614	0.0587547	0.000166871	0.00203347	NA
FBgn0260660	Mp	172.573	0.431017	0.127682	0.000166713	0.00203347	NA
FBgn0051719	RluA-1	112.894	-0.538659	0.165744	0.000168063	0.00204371	NA
FBgn0261016	clos	2311.19	-0.302226	0.0857154	0.000168076	0.00204371	NA
FBgn0051715	CG31715	394.876	0.302912	0.0854133	0.000169348	0.00205694	NA
FBgn0259740	CG42394	102.369	0.489333	0.148285	0.000171104	0.00207603	NA
FBgn0038946	rdhB	31.1182	-0.976026	0.331527	0.000172637	0.0020902	NA
FBgn0002780	mod	7776.43	-0.187202	0.0508178	0.000172645	0.0020902	NA
FBgn0026084	cib	3437.17	0.2077	0.0552244	0.000175495	0.00212241	NA
FBgn0036211	CG5946	1087.27	0.244319	0.0680846	0.000180087	0.0021756	NA
FBgn0015795	Rab7	1826.33	0.249098	0.0672448	0.000182302	0.00219998	NA
FBgn0011211	blw	12054.3	-0.182943	0.0503551	0.000185006	0.00223022	NA
FBgn0262736	Vha16-1	11503	-0.186281	0.0505031	0.000186307	0.00224349	NA
FBgn0038681	Cyp12a4	1146.09	-0.378394	0.11555	0.000187529	0.00225578	NA
FBgn0025687	LKR	155.476	0.64147	0.208494	0.000187896	0.00225778	NA
FBgn0031170	CG1718	707.75	0.536411	0.169419	0.000191203	0.00229505	NA
FBgn0036738	CG7542	1076.61	-1.1072	0.416851	0.000191691	0.00229844	NA
FBgn0086359	Invadolysin	471.111	-0.288841	0.0820156	0.00019237	0.00230413	NA
FBgn0038484	CG5246	144.091	1.36409	0.536646	0.000192893	0.00230793	NA
FBgn0028518	CG18480	114.114	0.473539	0.144844	0.000196108	0.00234389	NA
FBgn0051077	CG31077	189.889	-1.87947	0.8785	0.000199188	0.00237643	NA
FBgn0021765	scu	1911.44	0.314093	0.095783	0.000199254	0.00237643	NA
FBgn0051272	CG31272	227.811	0.533382	0.168985	0.000202631	0.00241413	NA
FBgn0029932	CG4607	301.377	0.525571	0.165704	0.000203232	0.00241872	NA
FBgn0039941	CG17167	123.686	-0.439577	0.13294	0.000204117	0.00242668	NA
FBgn0028693	Rpn12	1181.74	0.257579	0.0728456	0.00020678	0.00245573	NA
FBgn0040968	CG14933	343.953	0.526631	0.16676	0.000209256	0.0024825	NA
FBgn0037850	CG14695	11.4128	1.78403	0.682314	0.000211082	0.00250153	NA
FBgn0086347	Myo31DF	923.629	0.240566	0.0677669	0.000212453	0.00251511	NA
FBgn0260401	MED9	155.061	0.450907	0.138272	0.000212836	0.00251699	NA
FBgn0032474	DnaJ-H	715.772	0.249655	0.0706129	0.000217253	0.00256652	NA
FBgn0051661	CG31661	294.078	0.508606	0.16022	0.000218697	0.00258086	NA
FBgn0264984	CR44135	9.0096	2.23462	0.882519	0.000221245	0.00260818	UP
FBgn0034294	Muc55B	21.9127	1.28487	0.486979	0.00022486	0.00264801	NA
FBgn0040582	CG5791	316.981	1.61913	0.769775	0.000226162	0.00266055	NA
FBgn0052695	CG32695	185.729	0.604177	0.198569	0.000230922	0.0027137	NA
FBgn0037138	P5CDh1	1163.97	-0.216144	0.0607344	0.000233118	0.00273663	NA
FBgn0003278	RpI135	581.916	-0.326996	0.094779	0.000235357	0.00275714	NA
FBgn0039419	CG12290	335.048	0.481818	0.151306	0.000235199	0.00275714	NA
FBgn0031940	CG7214	25.3334	-1.06832	0.378766	0.000235737	0.00275871	NA
FBgn0031406	Send1	77.5235	-0.999218	0.371605	0.00024045	0.00281093	NA
FBgn0037899	RpL24-like	2731.71	0.291378	0.0845034	0.000241561	0.00282098	NA
FBgn0032597	CG17904	363.342	0.33641	0.0993041	0.000244104	0.00284771	NA
FBgn0086408	stl	95.6206	-0.587713	0.191275	0.000244959	0.00285472	NA
FBgn0035667	Jon65Ai	845.464	-0.483652	0.153734	0.000247904	0.00288603	NA
FBgn0027843	CAH2	579.606	-0.29543	0.0854943	0.000248674	0.00289199	NA
FBgn0038613	Vha100-4	145.418	-0.542897	0.175275	0.000253229	0.00293888	NA
FBgn0035679	CG10467	224.479	-0.455237	0.141957	0.000253055	0.00293888	NA
FBgn0039529	CG5612	261.82	0.388158	0.117754	0.000257041	0.00298003	NA
FBgn0035926	CG5804	387.083	-0.703903	0.248405	0.000261961	0.00303393	NA
FBgn0037515	Sp7	281.181	0.440164	0.138277	0.000262966	0.00304243	NA
FBgn0263006	Ca-P60A	9928.3	-0.252674	0.0723467	0.000264835	0.00306089	NA
FBgn0032857	CG10947	86.0269	-0.594778	0.196225	0.000275136	0.00317667	NA
FBgn0020521	pio	214.899	-0.506331	0.16302	0.00027755	0.00320125	NA
FBgn0037445	CG9727	633.506	-0.322951	0.0959793	0.000280538	0.00323238	NA
FBgn0032699	CG10383	594.71	0.825644	0.299272	0.000284502	0.0032747	NA
FBgn0031881	CG3476	225.135	0.409738	0.126494	0.000286818	0.00329796	NA
FBgn0058198	CG40198	27.846	-1.05021	0.387526	0.000291333	0.00334645	NA
FBgn0027835	Dp1	4891.76	-0.252196	0.0724213	0.000296937	0.00340733	NA
FBgn0261393	alpha-Est5	365.032	0.453458	0.14466	0.000299105	0.0034287	NA
FBgn0028990	Spn27A	606.569	0.310387	0.092273	0.000299912	0.00343443	NA
FBgn0261534	l(2)34Fc	90.9433	-0.65464	0.223818	0.000304994	0.00348812	NA
FBgn0262508	CG43078	1510.32	-0.365459	0.111929	0.000305222	0.00348812	NA
FBgn0028688	Rpn7	1353.36	0.212006	0.0603952	0.000308645	0.00352364	NA
FBgn0025643	CG3588	98.0588	-0.623769	0.211806	0.000309665	0.0035317	NA
FBgn0031689	Cyp28d1	285.632	-0.59326	0.201858	0.000311782	0.00355222	NA
FBgn0021814	Vps28	271.145	0.353774	0.107205	0.000314706	0.00357848	NA
FBgn0032435	Oatp33Eb	144.842	0.461845	0.146869	0.000314725	0.00357848	NA
FBgn0035880	CG17352	216.011	0.400533	0.124223	0.000316192	0.00359152	NA
FBgn0033741	CG8545	2470.93	-0.242361	0.0704908	0.00032006	0.00363177	NA
FBgn0051451	CR31451	278.251	0.423542	0.133569	0.000321574	0.00364158	NA
FBgn0043470	lambdaTry	477.878	0.543889	0.183246	0.000321332	0.00364158	NA
FBgn0003863	alphaTry	8851.8	-0.367727	0.112842	0.000323151	0.00365575	NA
FBgn0040687	CG14645	3190.53	-0.713791	0.251331	0.000324113	0.00366294	NA
FBgn0051821	CG31821	33.9531	-0.824633	0.292374	0.000324475	0.00366333	NA
FBgn0262353	CR43051	65.0471	-0.732387	0.258104	0.00032628	0.00367631	NA
FBgn0033886	Rpn13	1402.5	0.226881	0.0671077	0.000326043	0.00367631	NA
FBgn0086909	CG31751	264.722	-0.388561	0.120111	0.000326947	0.00368012	NA
FBgn0032666	CG5758	252.244	-0.462937	0.148647	0.000328245	0.00368834	NA
FBgn0027279	l(1)G0196	1069.71	-0.278028	0.082615	0.000328664	0.00368834	NA
FBgn0035621	CG10591	27.8243	1.97548	0.84638	0.000328409	0.00368834	NA
FBgn0031498	CG17260	150.368	0.397435	0.123447	0.000332707	0.00372998	NA
FBgn0020647	KrT95D	1254.59	0.209067	0.0602598	0.000333717	0.00373756	NA
FBgn0034642	CG15674	53.3227	-0.816309	0.295561	0.000337436	0.00376792	NA
FBgn0032639	CG18563	15.3067	0.242254	0.455955	0.000336851	0.00376792	NA
FBgn0035146	CG13893	208.933	0.507413	0.16791	0.000337324	0.00376792	NA
FBgn0001296	kar	484.984	-0.298783	0.0892443	0.000339435	0.00378647	NA
FBgn0086450	su(r)	362.505	0.46638	0.151107	0.000345569	0.00384725	NA
FBgn0053533	lectin-37Db	284.662	0.579858	0.198026	0.000345257	0.00384725	NA
FBgn0263442	CR43465	5.3365	2.55648	1.11082	0.000350068	0.00389347	UP
FBgn0035076	Ance-5	92.5525	-0.690606	0.244111	0.000352393	0.00391544	NA
FBgn0014075	Ugt	1183.16	-0.249829	0.0737291	0.000354333	0.0039331	NA
FBgn0035811	CG12262	3622.19	0.223324	0.0651971	0.000355141	0.00393817	NA
FBgn0039099	GILT2	337.817	0.338626	0.103402	0.000356942	0.00395422	NA
FBgn0062412	Ctr1B	96.8928	0.741378	0.268456	0.000359389	0.00397741	NA
FBgn0034577	cpa	939.218	0.207069	0.0600937	0.000360247	0.00398296	NA
FBgn0263593	Lpin	1530.66	0.335931	0.103447	0.000362293	0.00400164	NA
FBgn0051157	CG31157	17.1664	-1.23476	0.480361	0.000362724	0.00400246	NA
FBgn0263762	CG43679	232.188	0.521272	0.173755	0.000364813	0.00402156	NA
FBgn0039486	CG6074	74.0232	-0.67594	0.237305	0.000368774	0.00406123	NA
FBgn0063449	Uhg2	144.51	0.518311	0.172201	0.000369311	0.00406314	NA
FBgn0039778	Jon99Fi	949.51	-0.489094	0.161758	0.000370653	0.00407391	NA
FBgn0014018	Rel	982.266	0.289484	0.0877523	0.000371227	0.00407622	NA
FBgn0034662	CG13492	824.529	0.393505	0.124424	0.000372099	0.0040818	NA
FBgn0250757	CG42235	424.44	-0.469941	0.154096	0.000375454	0.00411458	NA
FBgn0262569	CG43109	6.8639	1.85921	0.758701	0.000376567	0.00412275	NA
FBgn0262689	CR43159	3.97968	2.98853	1.20671	0.000377027	0.00412376	UP
FBgn0259164	CG42269	32.4834	1.0783	0.431436	0.000383045	0.00418142	NA
FBgn0267635	CR45973	8.6784	1.73361	0.730486	0.000382918	0.00418142	NA
FBgn0000566	Eip55E	1044.9	0.245612	0.0726019	0.000385926	0.00420877	NA
FBgn0039402	Vps2	549.922	0.329135	0.101299	0.000389733	0.00424616	NA
FBgn0038292	CG3987	250.621	0.42498	0.136383	0.000393915	0.00428339	NA
FBgn0050090	CG30090	32.0967	1.27756	0.535285	0.000393857	0.00428339	NA
FBgn0002985	odd	37.7221	-0.829386	0.304922	0.000399236	0.00433704	NA
FBgn0034451	TBCB	518.66	0.259513	0.0774375	0.000401011	0.00435211	NA
FBgn0016697	Prosalpha5	1441.91	0.290534	0.0877942	0.000402192	0.00436071	NA
FBgn0262509	nrm	162.046	-0.427834	0.137361	0.000403821	0.00437279	NA
FBgn0016715	Reg-2	210.306	0.502023	0.167302	0.000404086	0.00437279	NA
FBgn0011336	OstStt3	903.214	-0.238294	0.0702325	0.000406551	0.00439522	NA
FBgn0032049	Bace	7291.12	-0.402065	0.129379	0.000415275	0.00448521	NA
FBgn0037137	Nopp140	2779.64	-0.247997	0.075371	0.000416706	0.00449633	NA
FBgn0265137	Spn42Da	426.726	0.328236	0.101494	0.000418074	0.00450675	NA
FBgn0025381	rush	917.424	0.245906	0.0743617	0.000419754	0.00452052	NA
FBgn0026199	myo	679.813	-0.255711	0.0760113	0.000422809	0.00454905	NA
FBgn0087013	Karybeta3	7218.68	-0.209669	0.0608566	0.000426627	0.00458573	NA
FBgn0015282	Rpt2	1832.58	0.195042	0.0571019	0.000432304	0.0046423	NA
FBgn0000422	Ddc	162.313	-0.481348	0.16079	0.000433266	0.00464818	NA
FBgn0032801	CG10165	198.566	0.45438	0.149294	0.000435874	0.00467169	NA
FBgn0053111	CG33111	187.681	0.379832	0.120418	0.000442268	0.00473569	NA
FBgn0025583	IM2	1090.14	0.924887	0.372238	0.000450885	0.00482335	NA
FBgn0040514	CG17169	15.3893	-1.16483	0.457562	0.000456304	0.00487666	NA
FBgn0050026	CG30026	40.0794	0.8122	0.303716	0.000465906	0.00497455	NA
FBgn0030006	CG17982	123.779	0.502565	0.170831	0.000467886	0.00499093	NA
FBgn0260857	Bet1	276.832	0.362426	0.11482	0.000470086	0.00500964	NA
FBgn0040487	BobA	8.82582	2.23629	1.03822	0.000471076	0.00501542	UP
FBgn0025624	CG4025	125.629	0.468415	0.155733	0.000472475	0.00502554	NA
FBgn0051002	CG31002	11.6465	1.73892	0.764766	0.00047477	0.00504517	NA
FBgn0029629	CG8636	1854.56	0.223771	0.0668912	0.00047581	0.00505142	NA
FBgn0029856	CG11700	99.2617	0.550497	0.189421	0.000477369	0.00506318	NA
FBgn0036875	CG9449	103.111	-0.665353	0.243251	0.000480814	0.00509491	NA
FBgn0040993	CG17325	106.873	-0.851601	0.343145	0.000486982	0.00515052	NA
FBgn0259201	CG42305	106.873	-0.851601	0.343145	0.000486982	0.00515052	NA
FBgn0053126	NLaz	460.462	0.424773	0.139547	0.000488311	0.00515971	NA
FBgn0037577	CG7443	347.064	-0.436463	0.144512	0.000490182	0.00516973	NA
FBgn0038826	Syp	1031.99	-0.327001	0.102875	0.000490179	0.00516973	NA
FBgn0001089	Gal	239.599	-0.437984	0.14486	0.000491251	0.00517615	NA
FBgn0036191	Sug	805.469	-0.287205	0.0883192	0.000496954	0.00522988	NA
FBgn0052107	CG32107	18.6943	1.17698	0.477093	0.000497284	0.00522988	NA
FBgn0261394	Prosalpha3	1568.2	0.242815	0.0731423	0.000499773	0.00525113	NA
FBgn0010217	ATPsyn-beta	15339.8	-0.215958	0.0645631	0.000501763	0.0052671	NA
FBgn0030237	CG15209	228.613	-0.474429	0.160716	0.000518762	0.00544045	NA
FBgn0022710	Ac13E	297.005	-0.340133	0.107644	0.000525364	0.00550453	NA
FBgn0032397	Tom70	491.945	-0.253321	0.0768281	0.000526275	0.00550894	NA
FBgn0036516	CG7656	615.002	0.262821	0.079876	0.000534816	0.00559161	NA
FBgn0032713	CG17323	263.85	0.508868	0.177667	0.00053517	0.00559161	NA
FBgn0263256	CG43394	210.925	-0.375137	0.120932	0.000541821	0.00565582	NA
FBgn0024986	CG3719	348.333	0.305276	0.095287	0.000542578	0.00565846	NA
FBgn0035308	CG15822	122.02	-0.564466	0.199794	0.000543731	0.00566521	NA
FBgn0262683	CG43153	4.31504	4.51669	2.08747	0.000545779	0.00568127	UP
FBgn0035499	Chd64	1364.19	0.244742	0.074442	0.000546566	0.00568419	NA
FBgn0264439	CR43857	15.0586	1.3971	0.645032	0.000548835	0.00570249	NA
FBgn0031781	Arpc4	431.133	0.343617	0.1097	0.000549426	0.00570334	NA
FBgn0050104	NT5E-2	206.425	-0.419601	0.138938	0.000556624	0.00577272	NA
FBgn0023175	Prosalpha7	1931.76	0.272875	0.0847388	0.000564778	0.00585188	NA
FBgn0004872	piwi	1355.08	-0.255787	0.0796343	0.000574642	0.00594857	NA
FBgn0262720	CG43164	41.4041	1.35375	0.919741	0.000581825	0.00601738	NA
FBgn0030521	CtsB1	2727.51	0.26735	0.0829281	0.000582992	0.0060239	NA
FBgn0053138	AGBE	1112.4	-0.213091	0.0642389	0.000584467	0.00603357	NA
FBgn0003996	w	112.008	-0.455788	0.153619	0.000587494	0.00605924	NA
FBgn0036470	CG13463	30.2451	-0.121112	0.29013	0.000590906	0.00608883	NA
FBgn0004507	GlyP	4418.55	-0.215183	0.0643112	0.000592411	0.00609873	NA
FBgn0032704	Jwa	838.541	0.253808	0.0782441	0.000595072	0.00612051	NA
FBgn0043535	Obp57a	168.537	-0.42188	0.139975	0.000597426	0.00613908	NA
FBgn0039114	Lsd-1	870.909	-0.383382	0.124959	0.000602656	0.00618716	NA
FBgn0000615	exu	2714.98	-0.242678	0.0732105	0.000606379	0.00621943	NA
FBgn0039358	CG5028	1585.11	-0.230651	0.0703383	0.000606909	0.00621943	NA
FBgn0041607	asparagine-synthetase	1262.11	0.381828	0.125821	0.000611613	0.00626191	NA
FBgn0053337	CG33337	8.93022	0.115852	0.286567	0.000613585	0.00627637	NA
FBgn0052369	CG32369	222.799	0.420715	0.140918	0.000617041	0.00630597	NA
FBgn0023213	eIF4G	4077.38	-0.269513	0.0843996	0.000618205	0.00631211	NA
FBgn0013276	Hsp70Ab	1121.69	2.19899	1.509	0.000620998	0.00633485	UP
FBgn0023550	CG18031	79.8809	-0.619116	0.227894	0.000622604	0.00633669	NA
FBgn0010100	Acon	5342.54	-0.29017	0.0914862	0.000622873	0.00633669	NA
FBgn0051975	CG31975	22.0991	1.14641	0.500314	0.000622005	0.00633669	NA
FBgn0260474	CG30002	106.737	0.808293	0.334158	0.000630923	0.00641276	NA
FBgn0002921	Atpalpha	6481.63	-0.217912	0.066582	0.000632765	0.00642566	NA
FBgn0038250	CG3505	90.2303	0.617751	0.228484	0.000646577	0.00655998	NA
FBgn0031114	cactin	450.323	0.296182	0.0932678	0.000658594	0.00667586	NA
FBgn0064126	CG33722	551.324	0.233304	0.0716509	0.000660292	0.00668702	NA
FBgn0015011	Ahcy89E	109.972	-0.471	0.162107	0.000661219	0.00669036	NA
FBgn0262026	CG42837	626.531	-0.290448	0.0925964	0.000661859	0.0066908	NA
FBgn0039928	Cals	809.541	-0.243104	0.0751003	0.000668957	0.00675647	NA
FBgn0053514	CG33514	101.019	-0.62098	0.231767	0.00067123	0.00677332	NA
FBgn0040832	CG8012	129.926	-0.496754	0.174523	0.000674169	0.00679686	NA
FBgn0020416	Idgf1	383.688	0.470137	0.164576	0.000678346	0.00683283	NA
FBgn0037386	CG1208	132.148	0.508573	0.179925	0.000681784	0.00685782	NA
FBgn0053300	Muc30E	14.4235	1.50233	1.32399	0.000682051	0.00685782	NA
FBgn0032715	CG17597	848.95	0.291342	0.092458	0.000683527	0.00686651	NA
FBgn0033093	CG3270	292.432	-0.573645	0.215147	0.000690199	0.00692732	NA
FBgn0052750	CG32750	28.9969	-1.05128	0.462103	0.00069087	0.00692786	NA
FBgn0086656	shrb	1181.45	0.257071	0.080366	0.000695451	0.00696756	NA
FBgn0038460	CG18622	97.7415	0.494788	0.173555	0.000696696	0.0069738	NA
FBgn0027657	glob1	1333.09	0.209105	0.0641026	0.000705516	0.00705579	NA
FBgn0030270	CG15199	19.3461	-1.29084	0.62716	0.000712714	0.00711205	NA
FBgn0013949	Ela	211.584	0.417122	0.141736	0.000712972	0.00711205	NA
FBgn0033207	CG12826	5.13902	2.01597	0.93219	0.000713045	0.00711205	UP
FBgn0263995	cpo	372.813	-0.340213	0.110572	0.000715096	0.00712617	NA
FBgn0052040	CG32040	5.35001	1.86963	0.812063	0.000717825	0.00714701	NA
FBgn0024814	Clc	1468.36	0.201751	0.0614527	0.000719272	0.00715507	NA
FBgn0052053	CG32053	21.8596	0.837356	0.329446	0.000720741	0.00716332	NA
FBgn0025827	CG6421	52.3546	-0.621028	0.23025	0.000724888	0.00719815	NA
FBgn0039869	CG1890	734.012	0.287951	0.0921981	0.00072653	0.00720808	NA
FBgn0033820	CG4716	3060.66	-0.400697	0.136745	0.000731764	0.00724117	NA
FBgn0003159	ptr	752.041	-0.305839	0.0986241	0.00073062	0.00724117	NA
FBgn0265042	Irk1	656.039	-0.26037	0.0815075	0.000731804	0.00724117	NA
FBgn0051717	CG31717	206.156	0.331686	0.107812	0.00073671	0.0072833	NA
FBgn0005671	Vha55	5137.1	-0.195479	0.0598813	0.000741274	0.00732196	NA
FBgn0043792	CG30427	44.441	-0.707223	0.273063	0.000746109	0.00736323	NA
FBgn0086254	CG6084	3995.91	0.199535	0.061292	0.000749636	0.00739153	NA
FBgn0038680	Cyp12a5	212.205	0.545777	0.201117	0.000763373	0.00752037	NA
FBgn0030512	CG9940	851.696	-0.249109	0.0784904	0.000773244	0.00761092	NA
FBgn0014870	Psi	766.116	-0.272583	0.0868147	0.000774984	0.00762135	NA
FBgn0034053	Cyp4aa1	72.327	-0.801683	0.335438	0.000780257	0.00765452	NA
FBgn0050118	CG30118	1664.23	-0.178074	0.0544091	0.000780405	0.00765452	NA
FBgn0042094	Adk3	323.696	0.320364	0.10413	0.000780105	0.00765452	NA
FBgn0260006	drd	105.917	-0.462815	0.162097	0.000784672	0.00768294	NA
FBgn0036116	CG7888	205.298	-0.425563	0.146938	0.00078455	0.00768294	NA
FBgn0261286	Mat89Ba	711.797	-0.254511	0.0801205	0.000792636	0.00775414	NA
FBgn0039993	CG17691	893.661	-0.196821	0.0607092	0.000795797	0.00777827	NA
FBgn0032770	CG13086	42.3975	-0.670845	0.257357	0.000799141	0.00780416	NA
FBgn0263598	Vha68-2	4929.48	-0.22067	0.0698706	0.000804935	0.00785389	NA
FBgn0010078	RpL23	17021.9	0.265702	0.0852905	0.000851872	0.00830465	NA
FBgn0051267	CG31267	89.811	-0.531387	0.195177	0.000865877	0.00843383	NA
FBgn0261618	larp	2672.18	-0.29295	0.0967708	0.000871212	0.00847844	NA
FBgn0085360	CG34331	96.7141	-0.511556	0.186736	0.0008752	0.00850986	NA
FBgn0053181	CG33181	1360.7	-0.195508	0.06075	0.00087874	0.00853687	NA
FBgn0033760	CG8785	106.424	0.730814	0.305401	0.000882645	0.00856738	NA
FBgn0042174	CR18854	1998.52	0.230092	0.07312	0.000883747	0.00857066	NA
FBgn0061197	SIP2	3.64741	2.28432	1.08632	0.000890335	0.00862709	UP
FBgn0000316	cin	871.527	-0.199058	0.0620558	0.000898684	0.00870047	NA
FBgn0038968	CG12499	1130.5	-0.2534	0.0811199	0.000908243	0.00878543	NA
FBgn0053926	CG33926	122.957	0.455661	0.162042	0.000926111	0.00895054	NA
FBgn0038964	Nop56	2196.82	-0.208087	0.0653443	0.000928274	0.00896372	NA
FBgn0032026	CG7627	3435.29	-0.206115	0.0652399	0.000930332	0.00897586	NA
FBgn0028864	CG18477	11.7066	1.42155	0.746965	0.000932312	0.00897951	NA
FBgn0051780	CG31780	11.7066	1.42155	0.746965	0.000932312	0.00897951	NA
FBgn0261674	CG42709	321.189	0.302986	0.0997217	0.000935557	0.00900303	NA
FBgn0004926	eIF-2beta	3102	0.221863	0.0700407	0.000940057	0.00903858	NA
FBgn0263390	Nha2	129.055	-0.540861	0.202003	0.000947232	0.00909976	NA
FBgn0021800	Reph	1143.34	-0.267178	0.0868917	0.000950653	0.00912481	NA
FBgn0052557	CG32557	53.7338	-0.831353	0.366303	0.000959577	0.00920258	NA
FBgn0003366	sev	268.511	-0.357646	0.121598	0.00096131	0.00921133	NA
FBgn0033079	Fmo-2	274.067	-0.392185	0.135034	0.00096319	0.00922146	NA
FBgn0030251	CG2145	295.657	-0.35117	0.118825	0.000964172	0.00922298	NA
FBgn0030310	PGRP-SA	45.2476	0.738074	0.303196	0.000976031	0.00932051	NA
FBgn0034396	CG15097	35.5017	0.804278	0.339625	0.000975462	0.00932051	NA
FBgn0036136	Ufd1-like	559.427	0.246716	0.0785848	0.000978645	0.00932958	NA
FBgn0037090	Est-Q	166.686	0.395765	0.137296	0.000978554	0.00932958	NA
FBgn0011822	pcl	85.4215	0.562474	0.213906	0.000979722	0.00933192	NA
FBgn0039266	CG11791	449.695	0.289415	0.0952183	0.000984827	0.00937258	NA
FBgn0035257	CG12011	65.5073	0.180863	0.348256	0.00099119	0.00942513	NA
FBgn0027512	CG10254	5538.64	-0.242318	0.0777461	0.00099316	0.00943586	NA
FBgn0263930	dally	352.759	-0.342671	0.116204	0.000994228	0.00943801	NA
FBgn0032140	CG13117	137.422	0.422771	0.149167	0.000996792	0.00945434	NA
FBgn0032116	Mco1	103.998	-0.583352	0.226737	0.000997775	0.00945566	NA
FBgn0031579	CG15422	187.665	0.403368	0.141252	0.00099943	0.00946335	NA
FBgn0000228	Bsg25D	838.67	-0.250466	0.0821277	0.00101358	0.00958116	NA
FBgn0051642	CG31642	10.2273	1.25809	0.57831	0.00101289	0.00958116	NA
FBgn0043903	dome	1058.26	0.259187	0.0835592	0.00102114	0.00964445	NA
FBgn0035574	RhoGEF64C	83.9068	-0.488117	0.178585	0.0010233	0.00965672	NA
FBgn0015778	rin	6081.39	-0.231351	0.0738563	0.00102706	0.00968407	NA
FBgn0039051	CG17109	114.165	-0.529536	0.200305	0.00103754	0.00977467	NA
FBgn0263336	CR43417	45.7123	-0.640949	0.251884	0.00104036	0.00979304	NA
FBgn0032285	CG17108	2286.38	-0.837729	0.382096	0.00104284	0.00980811	NA
FBgn0033051	Strica	132.69	0.391632	0.136478	0.00104509	0.00982106	NA
FBgn0264488	CG43896	11.8296	-0.168182	0.334518	0.00104904	0.00984989	NA
FBgn0027621	Pfrx	760.769	-0.277749	0.0913778	0.00105935	0.00993837	NA
FBgn0039313	CG11892	447.908	-0.578842	0.233501	0.00107018	0.0100233	NA
FBgn0036449	bmm	805.378	0.297638	0.0990127	0.00107019	0.0100233	NA
FBgn0261243	Psa	1024.78	-0.223243	0.0714425	0.00107184	0.0100304	NA
FBgn0010651	l(2)08717	393.936	-0.444201	0.16247	0.00107428	0.0100449	NA
FBgn0266410	CG45050	8094.9	0.182206	0.0575863	0.00107688	0.0100607	NA
FBgn0032217	CG4972	1004.38	-0.196008	0.062352	0.00107825	0.0100652	NA
FBgn0035040	CG4741	20.8705	-0.887847	0.383443	0.00108384	0.0100921	NA
FBgn0001248	Idh	4018.06	0.163861	0.0513688	0.00108308	0.0100921	NA
FBgn0031801	CG9498	383.698	0.402281	0.142713	0.00108293	0.0100921	NA
FBgn0004657	mys	1418.72	0.232444	0.074877	0.00108697	0.0101129	NA
FBgn0001078	ftz-f1	1700.09	-0.233202	0.0752638	0.00109163	0.0101478	NA
FBgn0036640	nxf2	556.637	-0.230299	0.0738675	0.00110661	0.0102785	NA
FBgn0036278	CrzR	66.6768	-0.72024	0.30599	0.00110837	0.0102863	NA
FBgn0035522	CG1273	12.1492	1.27944	0.610993	0.0011099	0.010292	NA
FBgn0000216	Brd	7.66868	1.81325	0.953441	0.0011148	0.010329	NA
FBgn0030776	CG4653	184.463	-0.433441	0.157126	0.00112139	0.0103643	NA
FBgn0035162	CG13900	2032.29	-0.247499	0.0807523	0.00111971	0.0103643	NA
FBgn0266889	CR45350	9.45041	1.23093	0.566357	0.00112085	0.0103643	NA
FBgn0038922	CG6439	1525.56	-0.212499	0.068139	0.00112424	0.0103821	NA
FBgn0052672	Atg8a	2484.8	0.248547	0.0811145	0.00114989	0.0106102	NA
FBgn0026428	HDAC6	1713.98	-0.206861	0.066332	0.00115094	0.0106112	NA
FBgn0030890	CG7536	633.804	-0.28775	0.0961649	0.00115812	0.0106686	NA
FBgn0034354	GstE11	259.031	0.344635	0.118612	0.00116451	0.0107187	NA
FBgn0039713	RpS8	21856.3	0.303089	0.106399	0.00117029	0.010763	NA
FBgn0040688	CG12483	12.7773	-1.14721	0.529667	0.00117451	0.010793	NA
FBgn0036769	Tsp74F	874.515	-0.193573	0.0617795	0.00117664	0.0108037	NA
FBgn0043791	CG8147	32.2337	-1.16666	0.658771	0.00117844	0.0108114	NA
FBgn0261260	mgl	654.784	-0.268699	0.0889905	0.00118842	0.010894	NA
FBgn0032127	CG13114	1588.09	-0.357539	0.125543	0.00119551	0.01095	NA
FBgn0036505	CG7945	640.321	0.202409	0.0649427	0.00120195	0.0110001	NA
FBgn0051352	Unc-115a	615.837	0.287124	0.0958353	0.00121705	0.0111291	NA
FBgn0014009	Rab2	1011.54	0.198962	0.0641036	0.00122736	0.0112143	NA
FBgn0032596	Prosbeta4	1145.72	0.236553	0.076784	0.00123013	0.0112304	NA
FBgn0025592	Gyk	791.905	0.23087	0.0758599	0.00123649	0.0112793	NA
FBgn0036288	CG10660	130.003	0.496877	0.189131	0.001238	0.0112839	NA
FBgn0263406	CR43452	6.54125	-1.52568	0.726167	0.00125012	0.0113851	NA
FBgn0050008	CG30008	869.987	0.257695	0.0859125	0.00126571	0.0115177	NA
FBgn0032216	CG5384	1835.13	0.218711	0.0710464	0.00127096	0.0115561	NA
FBgn0032001	CG8360	185.508	0.401889	0.145239	0.00127536	0.0115867	NA
FBgn0033970	CG10205	44.3189	-0.6779	0.282528	0.00128016	0.0116209	NA
FBgn0264699	CG43968	12.3682	-1.19338	0.573419	0.00128386	0.0116451	NA
FBgn0002787	Rpn8	1897.09	0.180498	0.0581119	0.0012903	0.011694	NA
FBgn0266168	CR44874	4.83036	2.01276	1.40685	0.00129273	0.0117066	NA
FBgn0263132	Cht6	35.1835	-0.845602	0.389366	0.00130654	0.0118221	NA
FBgn0052645	CG32645	66.0097	-0.634268	0.263671	0.00131725	0.0119039	NA
FBgn0030610	CG9065	266.018	0.279869	0.094217	0.0013177	0.0119039	NA
FBgn0030160	CG9691	640.933	0.3878	0.139992	0.00131951	0.0119106	NA
FBgn0035632	Ppat-Dpck	453.895	0.225573	0.0745253	0.00132141	0.0119182	NA
FBgn0030365	Tango4	465.316	0.267393	0.0892989	0.00132341	0.0119266	NA
FBgn0266428	CR43463	21.2774	-1.24601	0.771403	0.00133349	0.0120079	NA
FBgn0005664	Cry	26.7699	0.865719	0.393755	0.00133488	0.0120107	NA
FBgn0031305	Iris	423.153	-0.357452	0.12623	0.00135232	0.0121481	NA
FBgn0026063	KP78b	14.4588	1.1906	0.624765	0.0013522	0.0121481	NA
FBgn0033302	Cyp6a14	292.792	1.12849	0.669435	0.00136027	0.0122098	NA
FBgn0037293	CG12007	353.74	0.295357	0.100257	0.00137057	0.0122923	NA
FBgn0031032	CG14204	17.2412	1.2044	0.708654	0.00138123	0.0123682	NA
FBgn0262141	CG42867	5.6889	1.85847	1.08111	0.00138116	0.0123682	NA
FBgn0034756	Cyp6d2	120.381	0.648981	0.278899	0.00138913	0.012429	NA
FBgn0036264	CG11529	27.5173	0.899285	0.422187	0.00139488	0.0124705	NA
FBgn0263038	CG43333	179.46	-0.619764	0.267365	0.00139618	0.0124722	NA
FBgn0004838	Hrb27C	10223.7	-0.193589	0.0601761	0.00139952	0.0124921	NA
FBgn0002631	E(spl)m5-HLH	3.81753	0.136162	0.304011	0.00140215	0.0125056	NA
FBgn0029994	CG2254	432.691	-0.353939	0.125816	0.00141395	0.0125994	NA
FBgn0034611	MFS16	612.358	0.27165	0.091721	0.00141492	0.0125994	NA
FBgn0032536	Ance-3	47.5069	-0.650411	0.272692	0.0014214	0.0126471	NA
FBgn0086134	Prosalpha2	1479.76	0.217175	0.0715625	0.0014254	0.0126726	NA
FBgn0030301	HP5	690.105	-0.24347	0.0811807	0.00142747	0.0126809	NA
FBgn0035830	CG8209	704.227	0.219481	0.0722507	0.00143022	0.0126953	NA
FBgn0020503	CLIP-190	1521.7	-0.193322	0.0630413	0.00143699	0.0127454	NA
FBgn0265191	Glycogenin	708.222	-0.21393	0.0702907	0.00144192	0.0127789	NA
FBgn0032144	CG17633	1834.16	-0.670535	0.291554	0.00144322	0.0127803	NA
FBgn0051676	CG31676	72.8981	-0.524515	0.205965	0.00144476	0.0127839	NA
FBgn0261396	Rpn3	1870.43	0.191479	0.0623401	0.00146045	0.0129125	NA
FBgn0263113	CG43370	10.2281	1.32303	0.719561	0.00147685	0.0130472	NA
FBgn0250876	Sema-5c	206.711	-0.333758	0.117302	0.00147841	0.0130507	NA
FBgn0260005	wtrw	175.381	-0.379895	0.1371	0.00151271	0.013343	NA
FBgn0033669	PI31	534.508	0.241436	0.0807867	0.00152046	0.0134009	NA
FBgn0037166	CG11426	147.429	0.43388	0.163014	0.00152608	0.0134399	NA
FBgn0000442	Pkg21D	65.9829	-0.474385	0.181459	0.00153023	0.0134553	NA
FBgn0031333	CG5561	2.69988	0.0994444	0.277568	0.00152937	0.0134553	NA
FBgn0003732	Top2	5138.47	-0.219057	0.0727618	0.00153282	0.0134569	NA
FBgn0016917	Stat92E	2080.42	-0.200776	0.0660305	0.0015327	0.0134569	NA
FBgn0015380	drl	74.5644	0.500016	0.195421	0.0015575	0.0136628	NA
FBgn0005626	ple	120.414	-0.59299	0.251202	0.00155986	0.0136729	NA
FBgn0033158	CG12164	20.2008	-1.30392	0.979056	0.00156437	0.0136803	NA
FBgn0025837	CG17636	26.1911	-0.799796	0.3634	0.00156289	0.0136803	NA
FBgn0036772	CG5290	303.152	0.330879	0.117312	0.00156318	0.0136803	NA
FBgn0010247	Parp	1005.16	-0.212354	0.0700402	0.00157487	0.0137614	NA
FBgn0029608	CG3091	322.563	-0.409409	0.153176	0.00158891	0.0138733	NA
FBgn0086901	cv-c	318.065	0.281678	0.0966513	0.0015964	0.0139278	NA
FBgn0032615	CG6012	21.8574	-0.880642	0.404742	0.00160034	0.0139514	NA
FBgn0266019	rudhira	2586.49	0.209667	0.0695266	0.00160663	0.0139953	NA
FBgn0025638	Roc1a	1267.3	0.187427	0.0614987	0.00160971	0.0140112	NA
FBgn0038150	yellow-e3	7.61738	0.154358	0.318982	0.00161577	0.014053	NA
FBgn0030895	CG7135	7.72509	-1.58438	0.961288	0.00162592	0.0141304	NA
FBgn0036101	NijA	71.5415	0.50102	0.197532	0.00165168	0.0143431	NA
FBgn0022160	Gpo-1	919.992	-0.434601	0.167765	0.00166058	0.0144093	NA
FBgn0038981	CG5346	276.53	0.381089	0.140562	0.00168823	0.0146378	NA
FBgn0014466	Cp7Fc	1060.89	-0.66561	0.300695	0.00169489	0.0146842	NA
FBgn0036359	CG14105	15.6834	-1.0608	0.552073	0.0016979	0.014699	NA
FBgn0036831	CG6839	251.383	-0.619083	0.278343	0.00171061	0.0147976	NA
FBgn0030595	CG14406	6.04159	-1.71465	0.931639	0.00171495	0.0148237	NA
FBgn0039620	wat	256.737	-0.401555	0.150839	0.00172141	0.014868	NA
FBgn0029664	CG10802	452.456	0.230593	0.0776294	0.00173193	0.0149474	NA
FBgn0036764	CG5535	693.844	-0.249763	0.0853381	0.00174544	0.0150524	NA
FBgn0011279	Obp69a	13.7163	-1.06043	0.532917	0.00174802	0.0150631	NA
FBgn0261446	CG13377	73.4761	-0.506338	0.202127	0.00174964	0.0150654	NA
FBgn0033221	CG12825	257.841	0.393957	0.147382	0.00175397	0.0150911	NA
FBgn0033661	CG13185	1171.74	-0.340569	0.124329	0.00175614	0.0150982	NA
FBgn0020443	Elf	3290.22	-0.205302	0.0684923	0.00175788	0.0151016	NA
FBgn0263747	CG43672	92.7073	-0.46032	0.178723	0.00176046	0.0151112	NA
FBgn0025866	CalpB	893.68	0.197748	0.0647054	0.00176169	0.0151112	NA
FBgn0266666	Sem1	966.34	0.245606	0.0840876	0.00177009	0.0151717	NA
FBgn0034660	lox2	22.5162	-0.820211	0.376767	0.00177258	0.0151813	NA
FBgn0000099	ap	110.811	-0.421527	0.159966	0.00177578	0.0151884	NA
FBgn0266196	CR44891	2.71738	0.146442	0.312821	0.00177611	0.0151884	NA
FBgn0038349	AOX3	1553.35	0.197526	0.0660491	0.00182026	0.015554	NA
FBgn0261990	CG42808	387.661	0.387536	0.145821	0.00184799	0.015779	NA
FBgn0037396	CG11459	148.98	0.255455	0.46981	0.00185777	0.0158504	NA
FBgn0038032	CG10096	112.441	-0.56236	0.239634	0.00185948	0.015853	NA
FBgn0035265	CG18173	86.9504	0.587335	0.252451	0.00186436	0.0158742	NA
FBgn0035975	PGRP-LA	88.4342	0.598537	0.261003	0.00186481	0.0158742	NA
FBgn0033766	CG8771	695.004	-0.291959	0.102966	0.0018721	0.0159242	NA
FBgn0035251	CG7967	469.803	0.236901	0.0808259	0.0018767	0.0159512	NA
FBgn0263231	bel	3333.14	-0.23225	0.0792513	0.00188028	0.0159696	NA
FBgn0036702	CG6512	1595.91	0.169748	0.0563404	0.00188356	0.0159853	NA
FBgn0022069	Nnp-1	1433.26	-0.195307	0.0655184	0.00190237	0.0161205	NA
FBgn0028999	nerfin-1	12.2658	1.38943	1.02265	0.0019018	0.0161205	NA
FBgn0029863	CG3823	72.3253	-0.486941	0.194893	0.00190882	0.016163	NA
FBgn0039045	CG17119	91.3483	-0.609267	0.269296	0.00191153	0.0161737	NA
FBgn0016726	RpL29	5832.84	0.249587	0.0862354	0.00191626	0.0162015	NA
FBgn0039527	CG5639	60.3281	0.589452	0.253563	0.00193567	0.0163533	NA
FBgn0266186	Vamp7	658.785	0.222461	0.075806	0.00196412	0.0165725	NA
FBgn0263002	CR43310	15.8144	1.56179	1.65587	0.00196458	0.0165725	NA
FBgn0033733	CG8834	850.632	0.392635	0.151345	0.00196675	0.0165784	NA
FBgn0003046	Pcp	28.2275	-0.779213	0.368414	0.00198292	0.0167022	NA
FBgn0023495	Lip3	3.208	0.175342	0.345149	0.00199617	0.0168011	NA
FBgn0033482	CG1371	1195.87	-0.262158	0.0912563	0.00199869	0.0168097	NA
FBgn0029878	Pat1	510.452	-0.246708	0.0854265	0.00201645	0.0169463	NA
FBgn0024987	ssx	685.913	-0.218939	0.0745225	0.00202435	0.0169746	NA
FBgn0250785	vari	437.341	0.253923	0.0883325	0.00202301	0.0169746	NA
FBgn0017456	Ubc84D	4.54913	1.77753	0.985353	0.00202396	0.0169746	NA
FBgn0033936	CG17386	17.0697	-0.899731	0.446918	0.00203854	0.0170808	NA
FBgn0027507	CG1344	770.13	-0.197948	0.0667981	0.00204315	0.0171066	NA
FBgn0086710	RpL30	6360.06	0.261077	0.0915739	0.00206374	0.0172661	NA
FBgn0016700	Rab1	2170.72	0.192382	0.0649541	0.00207512	0.0173484	NA
FBgn0002567	ltd	1219.57	-0.194882	0.0660544	0.00210876	0.0176164	NA
FBgn0259834	out	614.128	0.242791	0.0839073	0.00211806	0.017681	NA
FBgn0051514	CR31514	6.3257	1.82386	1.44362	0.0021292	0.0177608	NA
FBgn0034543	CG30152	314.876	0.308695	0.111832	0.00214342	0.0178661	NA
FBgn0016983	smid	2018.48	-0.205686	0.068884	0.00214927	0.0179015	NA
FBgn0053556	form3	234.122	-0.343866	0.127618	0.00215414	0.0179092	NA
FBgn0026252	msk	5303.57	-0.198643	0.0675571	0.00215498	0.0179092	NA
FBgn0037565	CG9626	395.395	0.243353	0.0848253	0.00215234	0.0179092	NA
FBgn0003638	su(w[a])	1507.48	-0.234541	0.0813966	0.00217146	0.0180328	NA
FBgn0026872	CG14777	182.523	0.418075	0.163908	0.00218587	0.018139	NA
FBgn0026380	Prosbeta3	947.357	0.207946	0.0711046	0.00218753	0.0181393	NA
FBgn0263660	CR43651	13.8264	0.931716	0.476682	0.00219591	0.0181954	NA
FBgn0264695	Mhc	7435.93	-0.287334	0.102596	0.00220175	0.0182303	NA
FBgn0031038	Tyler	3.90283	1.76421	1.01611	0.00221711	0.0183439	NA
FBgn0035208	CG9184	64.1755	0.252501	0.468382	0.0022228	0.0183774	NA
FBgn0003448	sna	6.20694	1.44085	0.931269	0.00223876	0.0184957	NA
FBgn0039182	CG5728	1563.33	-0.226971	0.0791105	0.0022409	0.0184998	NA
FBgn0262142	CR42868	20.1912	0.871681	0.456906	0.00224853	0.0185491	NA
FBgn0039920	CG11360	314.529	-0.310449	0.113335	0.00227229	0.0187313	NA
FBgn0265977	CR44756	20.2149	0.771983	0.370505	0.002297	0.0189212	NA
FBgn0000395	cv-2	117.387	0.470935	0.193864	0.00229971	0.0189296	NA
FBgn0038350	AOX4	3.46298	-2.08387	1.16497	0.00230363	0.0189479	NA
FBgn0025456	CREG	487.292	0.283375	0.102015	0.00230609	0.0189542	NA
FBgn0036607	CG13059	11.3402	-0.156574	0.318715	0.00230886	0.0189631	NA
FBgn0010019	Cyp4g1	36430.4	-0.601057	0.274538	0.00231945	0.0190303	NA
FBgn0003444	smo	492.243	-0.260604	0.0918317	0.00232044	0.0190303	NA
FBgn0053468	CG33468	5.33146	1.56164	1.0313	0.00232279	0.0190357	NA
FBgn0032200	CG5676	813.13	0.206263	0.0713447	0.00233352	0.0191063	NA
FBgn0040759	CG13177	41.1089	0.684907	0.326984	0.00233482	0.0191063	NA
FBgn0267348	LanB2	522.798	-0.307931	0.112716	0.00234162	0.019148	NA
FBgn0051321	CG31321	17.0515	-0.837591	0.417698	0.00235539	0.0192465	NA
FBgn0032394	CG6746	479.089	-0.329378	0.121358	0.00236038	0.0192733	NA
FBgn0051104	CG31104	161.613	-0.537138	0.237022	0.00236445	0.0192924	NA
FBgn0023537	CG17896	1729.47	-0.182382	0.0622312	0.00239137	0.0194915	NA
FBgn0034330	CG18107	105.105	0.509348	0.214928	0.00239232	0.0194915	NA
FBgn0267679	CR46015	3.18242	0.183358	0.354176	0.00240364	0.0195695	NA
FBgn0000635	Fas2	381.697	-0.305529	0.112143	0.00240833	0.0195935	NA
FBgn0037750	Whamy	124.856	0.550058	0.244044	0.00241497	0.0196333	NA
FBgn0034849	CG3500	153.311	0.41156	0.162874	0.00243047	0.0197449	NA
FBgn0086676	spin	950.924	-0.220649	0.0785723	0.00244556	0.0198531	NA
FBgn0050423	CG30423	407.624	0.228183	0.0799713	0.00246298	0.0199801	NA
FBgn0028691	Rpn9	1420.36	0.187369	0.0642966	0.00247658	0.0200614	NA
FBgn0036306	CG10973	237.276	0.349529	0.13206	0.00247595	0.0200614	NA
FBgn0021979	l(2)k09913	1338.41	0.19758	0.0668325	0.00250041	0.0202398	NA
FBgn0024196	robl	391.873	0.302265	0.111391	0.00252679	0.0204385	NA
FBgn0014427	CG11899	1141.99	0.240537	0.0862394	0.0025542	0.0206454	NA
FBgn0002937	ninaB	19.9769	-0.908299	0.512963	0.00257131	0.0207609	NA
FBgn0025836	RhoGAP1A	1081.8	-0.260151	0.0932396	0.0025722	0.0207609	NA
FBgn0028684	Rpt5	1761.82	0.174834	0.0599596	0.00258435	0.020844	NA
FBgn0034329	IM1	312.622	0.855928	0.531071	0.00259671	0.0209286	NA
FBgn0266758	Esyt2	255.452	0.349895	0.133573	0.0026017	0.0209538	NA
FBgn0266098	rg	842.767	-0.222695	0.0776776	0.00261515	0.021047	NA
FBgn0030367	Cyp311a1	41.8654	-0.597944	0.271947	0.00262204	0.0210871	NA
FBgn0038473	Ns1	1156.34	-0.190838	0.0660594	0.0026239	0.0210871	NA
FBgn0010591	Sply	880.518	0.186296	0.064183	0.00264065	0.0212066	NA
FBgn0037782	Npc2d	134.762	-0.294068	0.558268	0.00264395	0.0212178	NA
FBgn0020513	ade5	2414.23	0.376319	0.148843	0.00265908	0.021324	NA
FBgn0053301	CG33301	124.474	0.603861	0.290792	0.00266562	0.0213612	NA
FBgn0033730	Cpr49Ag	9.8045	-0.22194	0.403323	0.00267089	0.0213881	NA
FBgn0026756	Ugt37a1	13.5152	0.958284	0.541337	0.00268206	0.0214622	NA
FBgn0032618	CG31743	245.032	-0.334958	0.126964	0.00269775	0.0215713	NA
FBgn0263102	psq	2316.63	-0.209346	0.0733591	0.00269954	0.0215713	NA
FBgn0031039	Shawn	199.259	0.337251	0.128007	0.00270796	0.0216232	NA
FBgn0039207	CG5789	2226.36	-0.207294	0.0725359	0.00271324	0.02165	NA
FBgn0053978	CG33978	88.0931	-0.488771	0.207801	0.00272859	0.0217106	NA
FBgn0041150	hoe1	1363.83	-0.175746	0.0607212	0.00272404	0.0217106	NA
FBgn0036740	Vps60	554.561	0.2672	0.0964767	0.00272803	0.0217106	NA
FBgn0032451	spict	346.67	0.288976	0.106143	0.00272821	0.0217106	NA
FBgn0036446	CG9384	333.735	-0.278455	0.101842	0.00274511	0.0218266	NA
FBgn0027790	GV1	56.7055	-0.55535	0.248747	0.00275825	0.0219155	NA
FBgn0029975	CG1444	1593.79	-0.174698	0.060374	0.00276747	0.0219731	NA
FBgn0266580	Gp210	1629.41	-0.263088	0.0956323	0.00277644	0.0220132	NA
FBgn0031897	CG13784	1012.89	-0.256263	0.0933041	0.00277548	0.0220132	NA
FBgn0052745	CR32745	3.06163	0.109925	0.283504	0.0027801	0.0220266	NA
FBgn0039805	Cpr100A	9.48412	-1.15565	0.705907	0.00278241	0.0220291	NA
FBgn0043534	Obp57b	35.9729	-0.648648	0.310658	0.00278434	0.0220291	NA
FBgn0260770	CG42568	33.2737	0.61191	0.282422	0.0027939	0.0220891	NA
FBgn0035697	CG10163	216.162	-0.427022	0.175625	0.00280178	0.0221358	NA
FBgn0020309	crol	1395.11	-0.209104	0.0696411	0.00280676	0.0221595	NA
FBgn0033382	Hydr1	443.395	-0.239899	0.0857535	0.00281657	0.0222213	NA
FBgn0038149	GILT1	1923.47	0.188215	0.0656579	0.00285127	0.0224793	NA
FBgn0034716	Oatp58Dc	235.596	-0.490617	0.2159	0.00287006	0.0226115	NA
FBgn0035767	CG8596	195.791	0.334614	0.127711	0.00287447	0.0226304	NA
FBgn0031912	CG5261	1450.13	-0.22812	0.0828607	0.00289693	0.0227912	NA
FBgn0037906	PGRP-LB	84.5061	0.442123	0.18362	0.002904	0.0228308	NA
FBgn0036717	CG13731	55.5532	-0.0836801	0.266024	0.00291553	0.0229054	NA
FBgn0032683	kon	77.8452	0.446335	0.185653	0.00292034	0.0229271	NA
FBgn0038038	CG5167	674.484	0.21997	0.078299	0.00292934	0.0229817	NA
FBgn0029525	CG18273	677.877	-0.221522	0.0785973	0.00293379	0.0230005	NA
FBgn0053554	Nipped-A	1016.22	-0.287288	0.105588	0.00294655	0.0230844	NA
FBgn0052023	CG32023	32.4232	-0.796684	0.457443	0.00295072	0.0230876	NA
FBgn0034797	nahoda	305.221	-0.306341	0.11532	0.00295108	0.0230876	NA
FBgn0034140	CG8317	204.926	-0.448785	0.190477	0.00299101	0.0233837	NA
FBgn0267384	Ubc7	762.913	0.218757	0.0784236	0.00301348	0.023543	NA
FBgn0035694	CG13299	459.405	-0.314976	0.119989	0.00302527	0.0236186	NA
FBgn0060296	pain	220.797	0.309733	0.117016	0.00302867	0.0236287	NA
FBgn0036290	CG10638	523.94	0.301192	0.114197	0.00303233	0.0236408	NA
FBgn0037146	CG7470	1853.42	-0.271328	0.100398	0.00303602	0.0236531	NA
FBgn0031450	Hrs	575.66	0.202356	0.0717635	0.00305648	0.023796	NA
FBgn0037852	Tpc1	357.131	0.229851	0.0825364	0.00306357	0.0238181	NA
FBgn0031548	CG8852	49.9048	0.494322	0.214276	0.0030631	0.0238181	NA
FBgn0030156	CG15247	137.621	0.336738	0.129638	0.00308089	0.0239362	NA
FBgn0014184	Oda	7077.03	0.196714	0.0692529	0.00308912	0.0239834	NA
FBgn0003254	rib	62.6279	0.258089	0.46859	0.00312748	0.0242538	NA
FBgn0266279	CR44964	5.23674	1.40808	0.994216	0.00312827	0.0242538	NA
FBgn0034802	CG3800	10692	-0.173916	0.0608815	0.00313369	0.024279	NA
FBgn0259878	Fs	92.8099	0.41926	0.17216	0.00315528	0.0244294	NA
FBgn0040823	dpr6	312.698	-0.288993	0.108244	0.00315925	0.0244433	NA
FBgn0037299	Vps37B	335.598	0.261782	0.0964921	0.00316178	0.024446	NA
FBgn0033821	CG10799	201.599	0.447338	0.191619	0.00316564	0.024459	NA
FBgn0040091	Ugt58Fa	92.602	0.457613	0.195328	0.00318586	0.0245983	NA
FBgn0039801	Npc2h	75.1811	-0.554629	0.260113	0.00320268	0.0247111	NA
FBgn0086558	Ubi-p5E	7991.14	0.176207	0.0612697	0.00320768	0.0247326	NA
FBgn0260962	pic	1668.51	-0.18478	0.065078	0.00322115	0.0248168	NA
FBgn0002543	lea	72.342	0.55648	0.260075	0.00322301	0.0248168	NA
FBgn0039852	nyo	6.38432	1.36119	1.00479	0.00322743	0.0248337	NA
FBgn0010228	HmgZ	908.532	-0.300282	0.114193	0.00323546	0.024846	NA
FBgn0261397	didum	1478.89	-0.234615	0.085381	0.00323568	0.024846	NA
FBgn0263112	Mitf	1106.58	-0.220975	0.0797557	0.00323528	0.024846	NA
FBgn0261549	rdgA	566.016	-0.256263	0.094303	0.0032593	0.0249932	NA
FBgn0014380	RhoL	226.28	0.319188	0.122829	0.00325921	0.0249932	NA
FBgn0000658	fj	25.5344	0.782002	0.442595	0.00327318	0.0250653	NA
FBgn0036226	CG7252	7.87911	1.14952	0.75663	0.00327241	0.0250653	NA
FBgn0033214	CG1941	90.2431	0.467855	0.202487	0.00328728	0.0251561	NA
FBgn0003057	CG10598	19.0317	-0.338082	0.702937	0.00330821	0.025299	NA
FBgn0034219	mthl4	49.6239	0.519501	0.233287	0.00332879	0.0254391	NA
FBgn0262475	bru-2	247.019	-0.316923	0.122312	0.00336442	0.0256938	NA
FBgn0033739	Dyb	550.679	0.207786	0.0740078	0.00338739	0.0258516	NA
FBgn0032935	Atg18b	191.872	0.317148	0.122633	0.00340636	0.0259787	NA
FBgn0004924	Top1	3239.16	-0.199791	0.0721962	0.00344954	0.0262902	NA
FBgn0034534	maf-S	563.972	0.269584	0.100933	0.00346108	0.0263602	NA
FBgn0003390	shf	86.8766	0.517527	0.238315	0.0034639	0.0263637	NA
FBgn0032753	CG17572	6.03835	-1.28485	0.863254	0.00348201	0.0264721	NA
FBgn0261800	LanB1	773.454	-0.273319	0.102792	0.00348513	0.0264721	NA
FBgn0263133	ico	653.849	-0.204853	0.0737403	0.00348522	0.0264721	NA
FBgn0027611	LM408	1517.25	-0.29143	0.111445	0.00350917	0.026636	NA
FBgn0050457	CG30457	14.4219	-0.1931	0.362336	0.003517	0.0266773	NA
FBgn0039116	CG10375	366.486	0.271164	0.101774	0.00351941	0.0266775	NA
FBgn0036766	CG5506	1355.43	0.349	0.140224	0.00352384	0.0266931	NA
FBgn0035490	CG1136	82.396	-0.422972	0.177089	0.00355617	0.0269198	NA
FBgn0039049	CG6726	760.676	-0.285142	0.108641	0.00356473	0.0269664	NA
FBgn0029697	CG15570	2114.27	-0.261314	0.0982484	0.00358161	0.0270699	NA
FBgn0003891	tud	1933.09	-0.218385	0.0800905	0.00358324	0.0270699	NA
FBgn0250815	Jon65Aiv	8793.38	-0.337629	0.135511	0.00359156	0.0271062	NA
FBgn0015797	Rab6	795.052	0.196259	0.0705391	0.00359289	0.0271062	NA
FBgn0051390	MED7	224.981	0.317273	0.123347	0.0036128	0.0272382	NA
FBgn0033387	CG8008	74.5708	-0.465287	0.204947	0.00362813	0.0273353	NA
FBgn0265356	tn	753.718	0.256632	0.0963342	0.00363854	0.0273953	NA
FBgn0052137	CG32137	287.138	0.28003	0.106552	0.00364556	0.0274298	NA
FBgn0002930	nec	470.672	0.36755	0.150464	0.00365578	0.0274882	NA
FBgn0038849	CG7079	25.0094	-0.668278	0.34098	0.00367263	0.0275779	NA
FBgn0004654	Pgd	1318.56	0.230262	0.0847671	0.00367034	0.0275779	NA
FBgn0038237	Pde6	167.074	-0.360409	0.145945	0.00368511	0.0276531	NA
FBgn0261606	RpL27A	20074	0.241285	0.089661	0.00372022	0.0278979	NA
FBgn0033717	CG8839	811.231	0.188041	0.0677236	0.00373002	0.0279527	NA
FBgn0031814	retm	679.821	-0.217565	0.0795791	0.00375271	0.028104	NA
FBgn0038179	CG9312	46.1475	-0.538981	0.253253	0.00377411	0.0282454	NA
FBgn0036302	sowah	476.077	0.219055	0.0804731	0.00379382	0.0283739	NA
FBgn0023458	Rbcn-3A	1405.16	-0.25112	0.0939886	0.00381002	0.0284761	NA
FBgn0028894	CG5869	183.636	0.303462	0.116728	0.00381337	0.0284821	NA
FBgn0014388	sty	317.411	0.308506	0.120329	0.00382606	0.0285579	NA
FBgn0014011	Rac2	476.346	0.216961	0.0797836	0.00383551	0.0286094	NA
FBgn0262743	Fs(2)Ket	3688.25	-0.221852	0.0811623	0.00385057	0.0286836	NA
FBgn0002284	Prosbeta6	1361.14	0.22429	0.0826861	0.00384933	0.0286836	NA
FBgn0261631	CG42714	32.6313	-0.637901	0.325788	0.00385858	0.0287241	NA
FBgn0266452	CTPsyn	906.134	-0.26414	0.100306	0.00386255	0.0287346	NA
FBgn0032283	CG7296	37.1734	-0.626068	0.321009	0.00389547	0.0289411	NA
FBgn0026415	Idgf4	2872.46	0.231453	0.086221	0.00389342	0.0289411	NA
FBgn0039955	CG41099	1997.53	-0.192782	0.0699083	0.00391516	0.0290681	NA
FBgn0038348	AOX2	14.3165	0.85238	0.515893	0.00393267	0.0291788	NA
FBgn0035209	msd1	224.925	0.29919	0.11645	0.00397743	0.0294914	NA
FBgn0031868	Rat1	781.608	-0.224847	0.0833587	0.00400682	0.0296896	NA
FBgn0011726	tsr	6446.95	0.168066	0.0606857	0.00401141	0.029704	NA
FBgn0039958	CG12567	1159.23	-0.191069	0.069982	0.00403856	0.0298853	NA
FBgn0262794	CG43175	5.41623	0.173776	0.337498	0.00404266	0.0298959	NA
FBgn0050339	CG30339	53.7866	-0.505834	0.234113	0.00405997	0.0300041	NA
FBgn0037684	CG8129	188.024	-0.57601	0.305677	0.0041002	0.0302815	NA
FBgn0034943	Fmo-1	45.8128	0.581848	0.292011	0.00410586	0.0303033	NA
FBgn0260812	inaF-D	43.7088	-0.737757	0.452746	0.00412828	0.0304488	NA
FBgn0038597	CG8064	428.43	-0.24323	0.0914964	0.0041442	0.0305461	NA
FBgn0035611	CG13285	25.0919	-0.770473	0.488547	0.00416252	0.030661	NA
FBgn0001075	ft	30.9717	0.801487	0.626252	0.00416895	0.0306882	NA
FBgn0051343	CG31343	1273.21	-0.594072	0.314352	0.00419895	0.0308887	NA
FBgn0002579	RpL36	10308.6	0.254634	0.0956196	0.00423548	0.0311167	NA
FBgn0030158	CG9686	227.021	0.384372	0.163398	0.00423364	0.0311167	NA
FBgn0034734	CG4554	717.625	-0.254484	0.0969512	0.00423986	0.0311284	NA
FBgn0039520	Gr98a	7.33978	-1.2684	0.919085	0.00424272	0.031129	NA
FBgn0029897	RpL17	11456.5	0.250748	0.098141	0.00426308	0.0312484	NA
FBgn0000358	Cp19	5922.35	0.336378	0.137848	0.00426715	0.0312484	NA
FBgn0031249	CG11911	2016.23	0.3519	0.145905	0.00426735	0.0312484	NA
FBgn0036566	ClC-c	1266.96	-0.180587	0.065896	0.00428157	0.031332	NA
FBgn0013810	Dhc36C	43.8172	-0.559333	0.27696	0.00429209	0.0313885	NA
FBgn0031700	CG14022	376.16	0.416784	0.184809	0.00429491	0.0313887	NA
FBgn0002629	E(spl)m4-BFM	6.09916	1.30616	1.11293	0.00429875	0.0313963	NA
FBgn0032908	CG9270	14.4182	-0.822927	0.506202	0.00430883	0.0314494	NA
FBgn0030344	CG2025	586.95	-0.21969	0.0815015	0.00432459	0.0315234	NA
FBgn0039309	CG11891	289.951	0.778634	0.735342	0.00432317	0.0315234	NA
FBgn0034138	RpS15	10657.8	0.220186	0.0830349	0.00435148	0.0316988	NA
FBgn0032915	CG12050	1055.41	-0.168136	0.0605653	0.0043577	0.0317235	NA
FBgn0016131	Cdk4	453.849	-0.213375	0.0791141	0.00437	0.0317924	NA
FBgn0038065	Snx3	1121.81	0.186445	0.0667826	0.00437462	0.0318053	NA
FBgn0038756	CG4783	179.186	-0.45162	0.207078	0.00437765	0.0318068	NA
FBgn0041205	key	592.281	0.184029	0.0673473	0.00438986	0.0318748	NA
FBgn0050154	CG30154	23.6119	0.688129	0.382447	0.0043939	0.0318835	NA
FBgn0030571	CG14414	188.238	0.29817	0.117669	0.00446051	0.0323459	NA
FBgn0004841	TkR86C	9.12009	0.98095	0.956077	0.00448262	0.0324853	NA
FBgn0035006	CG4563	12.9144	-0.990147	1.08081	0.00451087	0.0326688	NA
FBgn0261597	RpS26	13006.6	0.24043	0.0919208	0.00451615	0.032686	NA
FBgn0261833	CR42765	8.56503	0.983985	1.46892	0.00453251	0.0327832	NA
FBgn0261593	RpS10b	11436.8	0.219137	0.0821623	0.00458363	0.0331316	NA
FBgn0020906	Jon25Bi	804.286	-0.327151	0.133109	0.0045868	0.0331331	NA
FBgn0039441	TwdlN	78.6557	-0.101232	0.275088	0.00462478	0.033386	NA
FBgn0037720	CG8312	533.451	-0.215974	0.0811258	0.00464563	0.0334984	NA
FBgn0051121	CG31121	83.9863	0.388741	0.166332	0.00464634	0.0334984	NA
FBgn0260938	tay	676.647	-0.256884	0.0991343	0.00465637	0.0335284	NA
FBgn0033428	Updo	784.285	0.183914	0.0676596	0.00465946	0.0335284	NA
FBgn0037447	Neurochondrin	369.789	0.315208	0.127852	0.0046581	0.0335284	NA
FBgn0004882	orb	3200.57	-0.24291	0.0930242	0.00466729	0.0335632	NA
FBgn0040503	CG7763	8.55738	0.899915	1.62055	0.00468435	0.0336643	NA
FBgn0034224	insb	4.66004	0.14455	0.30776	0.00470675	0.0338035	NA
FBgn0004959	phm	26.9593	-0.7701	0.572171	0.00472673	0.0339253	NA
FBgn0015521	RpS21	4411.24	0.253955	0.0988093	0.00475923	0.0341368	NA
FBgn0003716	tkv	755.813	-0.181262	0.0669427	0.00481788	0.0345353	NA
FBgn0024997	CG2681	121.585	-0.496207	0.243201	0.00482601	0.0345494	NA
FBgn0261703	gce	350.482	-0.308418	0.124358	0.0048245	0.0345494	NA
FBgn0034744	Vps20	510.247	0.228194	0.0868775	0.00490169	0.0350688	NA
FBgn0022288	l(2)09851	755.839	-0.196293	0.0734896	0.00494287	0.0353409	NA
FBgn0037835	CG14687	136.712	-0.381411	0.165377	0.00499235	0.0356719	NA
FBgn0005612	Sox14	303.319	0.289739	0.116289	0.00502687	0.0358957	NA
FBgn0040296	Ocho	9.12766	0.191483	0.358734	0.00507334	0.0362045	NA
FBgn0003067	Pepck	3832.61	0.636602	0.387268	0.00508057	0.03621	NA
FBgn0266488	CG45087	3832.61	0.636602	0.387268	0.00508057	0.03621	NA
FBgn0029979	CG10777	2067.95	-0.202586	0.076445	0.00511193	0.0363932	NA
FBgn0039359	RpL27	12169.5	0.232489	0.0893797	0.00511278	0.0363932	NA
FBgn0024236	foi	1332.56	-0.169132	0.0621605	0.00513197	0.0365067	NA
FBgn0264922	smt3	2599.16	0.198997	0.0734694	0.00515365	0.0366377	NA
FBgn0030816	CG16700	252.667	-0.296926	0.119868	0.00516066	0.0366642	NA
FBgn0010401	Os-C	84.7416	-0.545913	0.291053	0.0052002	0.0369217	NA
FBgn0036690	Ilp8	451.315	0.285569	0.114331	0.00521615	0.0370116	NA
FBgn0035422	RpL28	6880.72	0.194699	0.0744908	0.00522417	0.037045	NA
FBgn0011554	etaTry	112.734	0.382829	0.166926	0.00523264	0.0370816	NA
FBgn0024947	NTPase	892.762	0.179941	0.0674171	0.00524254	0.0371283	NA
FBgn0032884	Pomp	595.39	0.21976	0.0839857	0.00524776	0.0371418	NA
FBgn0051205	CG31205	39.5373	-0.679412	0.442219	0.00528217	0.0373618	NA
FBgn0029882	CG3226	1151.8	0.211823	0.0820058	0.00535014	0.0378187	NA
FBgn0015777	nrv2	344.121	-0.335752	0.141997	0.00537031	0.0379374	NA
FBgn0031109	Obp19a	29.5106	-0.684452	0.435265	0.00539451	0.0380843	NA
FBgn0038146	CG9799	655.389	-0.216269	0.0828352	0.00540211	0.0381139	NA
FBgn0267611	CR45949	19.6585	0.73689	0.488934	0.00551291	0.0388712	NA
FBgn0010412	RpS19a	10439.4	0.223337	0.0876854	0.005524	0.0389249	NA
FBgn0034784	CG9826	4.17494	-0.290142	0.566107	0.00554128	0.0389977	NA
FBgn0021796	Tor	654.965	-0.233863	0.0912491	0.00553974	0.0389977	NA
FBgn0039461	CG5500	224.103	0.281041	0.113042	0.00556142	0.0391036	NA
FBgn0031959	spz3	25.7419	0.597402	0.324246	0.00556331	0.0391036	NA
FBgn0024432	Dlc90F	750.032	0.174202	0.065327	0.00557517	0.0391624	NA
FBgn0021776	mira	41.0281	0.682549	0.477824	0.00559867	0.0393029	NA
FBgn0034553	CG9993	48.3771	-0.514252	0.260001	0.00561288	0.039378	NA
FBgn0038366	CG4576	13.93	-0.807502	0.587758	0.00566537	0.0397214	NA
FBgn0086357	Sec61alpha	2188.56	-0.153041	0.0560986	0.00568809	0.0398557	NA
FBgn0066084	RpL41	23507.5	0.232254	0.0906174	0.00570628	0.0399582	NA
FBgn0030504	CG2691	1699.4	-0.16345	0.0622928	0.0057664	0.040354	NA
FBgn0030087	CG7766	1666.52	-0.181085	0.0680841	0.00577327	0.0403769	NA
FBgn0024177	zpg	1399.62	-0.169753	0.0639132	0.00579389	0.0404958	NA
FBgn0263380	CR43432	19.9484	0.747427	0.750123	0.00583068	0.0407276	NA
FBgn0032305	CG6700	675.262	-0.23713	0.093186	0.00584581	0.0408078	NA
FBgn0016054	phr6-4	559.23	-0.195373	0.0746668	0.00586564	0.0409208	NA
FBgn0028743	Dhit	302.936	-0.244933	0.0962754	0.00587185	0.0409387	NA
FBgn0037405	CG1077	478.548	-0.304328	0.12695	0.00589412	0.0410684	NA
FBgn0034717	CG5819	254.288	-0.3113	0.129582	0.00593019	0.0412683	NA
FBgn0030485	CG1998	109.826	0.361686	0.157937	0.00592893	0.0412683	NA
FBgn0035101	p130CAS	232.669	0.267435	0.107517	0.0059354	0.041279	NA
FBgn0036124	CG7839	1654.86	-0.20901	0.08155	0.00597375	0.0415168	NA
FBgn0262570	CG43110	22.4446	0.683375	0.441041	0.005977	0.0415168	NA
FBgn0036094	CG14153	15.7922	-0.715313	0.447274	0.00599949	0.0416215	NA
FBgn0026262	bip2	1721.32	-0.192499	0.0738254	0.00599834	0.0416215	NA
FBgn0032004	CG8292	8.93148	0.155832	0.316868	0.00601332	0.0416658	NA
FBgn0030360	CG1806	52.8528	0.493406	0.249136	0.00601058	0.0416658	NA
FBgn0040972	CG16978	53.8286	-0.53203	0.282862	0.00606784	0.0419658	NA
FBgn0014022	Rlb1	300.227	-0.223556	0.0872893	0.0060655	0.0419658	NA
FBgn0034031	CG12963	190.064	0.312929	0.1316	0.00606227	0.0419658	NA
FBgn0000114	aret	6424.85	-0.165041	0.0621916	0.00608161	0.0420351	NA
FBgn0022709	Adk1	466.54	0.260046	0.105047	0.00610437	0.0421664	NA
FBgn0041182	Tep2	528.492	0.332491	0.143812	0.00616018	0.0425257	NA
FBgn0020294	ko	79.1415	-0.390583	0.176324	0.00619345	0.0427291	NA
FBgn0042101	CG18744	22.0913	0.666591	0.420985	0.00619977	0.0427464	NA
FBgn0035896	CG6983	505.398	-0.198872	0.0766396	0.00622899	0.0428688	NA
FBgn0002973	numb	637.706	-0.182581	0.0698835	0.00622633	0.0428688	NA
FBgn0030300	Sk1	87.8617	0.397048	0.18154	0.00622665	0.0428688	NA
FBgn0031970	CG7227	37.092	-0.571592	0.321498	0.00626912	0.0431185	NA
FBgn0033518	Prx2540-2	66.0879	0.566854	0.327679	0.00627352	0.0431223	NA
FBgn0013770	Cp1	6315.09	0.169371	0.064504	0.00632238	0.0434315	NA
FBgn0025697	santa-maria	127.015	-0.406745	0.190267	0.00636801	0.0437182	NA
FBgn0026197	noe	960.613	0.333956	0.145955	0.00640414	0.0439393	NA
FBgn0036108	Cpr67Fa1	5.01917	-0.0926443	0.271377	0.00642105	0.0440284	NA
FBgn0053306	CG33306	145.873	-0.516199	0.289513	0.00642948	0.0440323	NA
FBgn0039326	CG10562	163.353	-0.31484	0.133534	0.00642652	0.0440323	NA
FBgn0038730	CG6300	19.8508	-0.715188	0.484861	0.00644091	0.0440837	NA
FBgn0033781	CG13319	182.818	0.292281	0.12154	0.00646537	0.0442241	NA
FBgn0051999	CG31999	255.906	-0.254213	0.102847	0.00649128	0.0443742	NA
FBgn0053970	CG33970	216.022	-0.358734	0.160802	0.0065312	0.0446199	NA
FBgn0036825	RpL26	12581.3	0.249571	0.0985294	0.00657847	0.0449155	NA
FBgn0030900	Him	4.99108	0.148217	0.309457	0.00662157	0.0451822	NA
FBgn0035976	PGRP-LC	187.607	0.32564	0.140677	0.00662668	0.0451896	NA
FBgn0005694	Aef1	1375.38	-0.189294	0.0732066	0.00664617	0.0452949	NA
FBgn0029898	CG14439	89.1374	-0.516488	0.286438	0.00665579	0.0453054	NA
FBgn0037485	CG14606	86.1085	0.391629	0.180132	0.00665427	0.0453054	NA
FBgn0263039	CR43334	53.0661	0.4786	0.242123	0.00666303	0.0453272	NA
FBgn0264607	CaMKII	1238.42	-0.167313	0.0636404	0.00669925	0.045546	NA
FBgn0034291	CG5770	36.0104	-0.651243	0.423288	0.00672075	0.0456644	NA
FBgn0028685	Rpt4	1454.02	0.162658	0.0621779	0.00675052	0.045839	NA
FBgn0052037	CG32037	7.77242	0.40013	0.951854	0.0068145	0.0462454	NA
FBgn0030005	CG2120	9.02234	-0.880013	0.810446	0.00684209	0.0463392	NA
FBgn0051992	gw	3850.47	-0.20785	0.0819277	0.00684487	0.0463392	NA
FBgn0031267	Ipk2	455.255	0.220089	0.0877336	0.00683425	0.0463392	NA
FBgn0035995	CG3529	396.76	0.250915	0.102154	0.00683699	0.0463392	NA
FBgn0260482	CG32599	19.5919	0.619989	0.369749	0.00686232	0.0464294	NA
FBgn0004463	RpIII128	362.93	-0.236249	0.0948996	0.00688043	0.0465238	NA
FBgn0025800	Smox	1281.49	-0.184024	0.0714971	0.00690549	0.0466651	NA
FBgn0259243	Pka-R1	957.412	-0.151404	0.0578512	0.00692098	0.0467416	NA
FBgn0034246	Dcr-2	792.825	-0.213343	0.0841325	0.00696677	0.0469942	NA
FBgn0039241	CG11089	1465.76	0.29374	0.126439	0.00696428	0.0469942	NA
FBgn0262739	AGO1	1864.59	-0.173763	0.0673799	0.00701309	0.0472783	NA
FBgn0037073	CG7338	1571.16	-0.173453	0.0670633	0.00702591	0.0473362	NA
FBgn0039023	CG4723	89.3658	0.438522	0.217587	0.0070805	0.0476754	NA
FBgn0038718	CG17752	298.774	-0.401375	0.194246	0.0071115	0.0478266	NA
FBgn0035336	CG9004	574.243	-0.215408	0.0853789	0.00710845	0.0478266	NA
FBgn0035315	CG8960	7.96516	0.173317	0.332768	0.00712526	0.0478904	NA
FBgn0028573	prc	26.7848	-0.527865	1.00768	0.0071401	0.0479614	NA
FBgn0020880	CG7179	4.22335	0.208675	0.382511	0.00718901	0.048261	NA
FBgn0032228	CG5367	72.5854	-0.413733	0.198632	0.00727468	0.0487777	NA
FBgn0026379	Pten	469.945	-0.241854	0.0981406	0.00727445	0.0487777	NA
FBgn0027601	pdgy	1026.9	0.190642	0.0750454	0.00728685	0.048801	NA
FBgn0028411	Nxt1	407.924	0.232579	0.0931615	0.00728322	0.048801	NA
FBgn0037415	Osi8	2.844	-0.173204	0.33836	0.007301	0.0488666	NA
FBgn0052207	CR32207	766.621	0.239219	0.097172	0.00731531	0.0489332	NA
FBgn0038938	CG7084	344.154	-0.32563	0.144116	0.00735285	0.0491295	NA
FBgn0030927	CG15046	27.6771	0.537993	0.297101	0.00735344	0.0491295	NA
FBgn0033688	Prp8	2205.84	-0.229197	0.0927687	0.00739183	0.0493333	NA
FBgn0263599	l(3)72Ab	1183.07	-0.220644	0.0889925	0.00739273	0.0493333	NA
FBgn0010590	Prosbeta1	1206.79	0.223159	0.0910651	0.00742907	0.0495463	NA
FBgn0027108	Inx2	1364.09	-0.17359	0.067646	0.00745685	0.0496762	NA
FBgn0265872	CR44661	6.06276	0.988076	1.32363	0.00745742	0.0496762	NA
FBgn0261575	tobi	2170.4	-0.473146	0.254802	0.00748004	0.0497944	NA
FBgn0035528	CG15012	586.191	0.238302	0.09681	0.00748403	0.0497944	NA
FBgn0020637	Lcp65Ag2	93.7928	-0.148296	0.306875	0.00750166	0.049882	NA
FBgn0037807	CG6293	1298.19	-0.165237	0.06386	0.0075101	0.0499085	NA
FBgn0025286	RpL31	11148.1	0.211548	0.0863795	0.00752888	0.0500037	NA
FBgn0038243	CG8066	195.454	0.334208	0.148365	0.00754446	0.0500776	NA
FBgn0031879	uif	106.307	0.410273	0.198231	0.00757162	0.050228	NA
FBgn0038469	CG4009	1493.47	-0.253089	0.103561	0.00758437	0.0502829	NA
FBgn0024989	CG3777	29.7903	-0.65948	0.54793	0.00762391	0.0505152	NA
FBgn0004186	snRNA:U1:95Cb	14.508	0.191799	0.350856	0.00763377	0.0505506	NA
FBgn0034237	eIF3-S9	5769.5	-0.147019	0.056809	0.00764222	0.0505767	NA
FBgn0020412	JIL-1	1204.46	-0.218783	0.0878062	0.00764721	0.0505799	NA
FBgn0032120	CG33298	1016.15	-0.208792	0.0837807	0.00765804	0.0506216	NA
FBgn0039239	CG13641	15.8729	0.706807	0.55618	0.00768378	0.0507618	NA
FBgn0038449	CG17562	107.391	-0.462041	0.245092	0.0076996	0.0508364	NA
FBgn0023174	Prosbeta2	1646.39	0.179969	0.0710017	0.00771938	0.0509073	NA
FBgn0031974	CG12560	141.376	0.39378	0.188571	0.00771942	0.0509073	NA
FBgn0029795	CG15773	12.6802	-0.742597	0.581362	0.00775749	0.0511283	NA
FBgn0004629	Cys	1611.11	0.587868	0.404039	0.00777184	0.0511928	NA
FBgn0038948	PSR	784.622	0.184266	0.0726943	0.00780885	0.0514063	NA
FBgn0032684	CG10178	200.168	-0.342041	0.154872	0.00781375	0.0514084	NA
FBgn0003890	betaTub97EF	422.088	0.266895	0.112622	0.00783932	0.0515464	NA
FBgn0025352	Thiolase	1563.95	0.178886	0.0706718	0.00786791	0.051704	NA
FBgn0027585	CG8740	360.079	-0.259793	0.108681	0.00788096	0.0517595	NA
FBgn0011769	Fdxh	103.204	0.363617	0.168062	0.00795061	0.0521863	NA
FBgn0011708	Syx5	729.516	0.16855	0.0658491	0.0079604	0.0521903	NA
FBgn0039311	CG10513	454.936	0.343217	0.157727	0.00796052	0.0521903	NA
FBgn0050011	gem	1217.91	-0.183674	0.0724946	0.00797871	0.052279	NA
FBgn0031474	CG2991	612.288	-0.19169	0.075599	0.0079962	0.0523629	NA
FBgn0267164	CR45604	36.6345	-0.613138	0.438036	0.00802245	0.0525042	NA
FBgn0036279	Ncc69	520.645	-0.266165	0.112379	0.00805411	0.0526806	NA
FBgn0053519	Unc-89	900.81	-0.277717	0.119012	0.00810065	0.0529542	NA
FBgn0039085	CG10170	80.1535	-0.437969	0.224714	0.00811617	0.0530247	NA
FBgn0031374	CG7337	1364.42	-0.188586	0.0751438	0.00815027	0.0531236	NA
FBgn0087035	AGO2	2134.18	0.169538	0.0668373	0.0081483	0.0531236	NA
FBgn0264989	CG44140	80.0405	0.434195	0.222084	0.00814107	0.0531236	NA
FBgn0264990	CG44141	80.0405	0.434195	0.222084	0.00814107	0.0531236	NA
FBgn0051075	CG31075	625.119	0.18824	0.0755648	0.00824307	0.0536973	NA
FBgn0011706	rpr	10.7109	0.742238	0.584317	0.00824854	0.0537017	NA
FBgn0034499	Cpr56F	13.2582	-0.198261	0.358967	0.00828611	0.053915	NA
FBgn0038214	CG9616	11.8437	0.354289	0.742823	0.00829757	0.0539583	NA
FBgn0033188	Drat	934.712	0.348965	0.162331	0.00832491	0.0541047	NA
FBgn0004435	Galphaq	1114.06	-0.156153	0.0604504	0.00836103	0.0543079	NA
FBgn0030294	Pa1	405.846	0.221925	0.0912719	0.00837233	0.0543498	NA
FBgn0031116	CG1695	48.22	0.465479	0.247183	0.00838224	0.0543827	NA
FBgn0032160	CG4598	555.684	0.180126	0.0715451	0.00839835	0.0544412	NA
FBgn0034936	CG2970	630.671	0.218843	0.0869735	0.00840097	0.0544412	NA
FBgn0259989	CG42486	204.604	0.321943	0.145873	0.00843668	0.054641	NA
FBgn0039830	CG1746	12579.9	-0.130489	0.0507591	0.00846556	0.0547964	NA
FBgn0037179	CG14453	7.47003	-0.120765	0.288049	0.00847309	0.0548135	NA
FBgn0051826	CG31826	18.3373	-0.623876	0.414433	0.00850504	0.0549885	NA
FBgn0029843	Nep1	105.082	-0.455369	0.247053	0.00852875	0.05511	NA
FBgn0039851	mey	7.83392	0.37313	0.846251	0.00861537	0.0556377	NA
FBgn0050371	CG30371	149.264	-0.289319	0.125687	0.00862771	0.0556532	NA
FBgn0053056	CG33056	300.557	-0.27448	0.118441	0.00862656	0.0556532	NA
FBgn0030597	Eo	8.18898	-0.356685	0.727239	0.00866453	0.0558586	NA
FBgn0034058	Pex11	328.601	0.230396	0.0953545	0.00870325	0.0560759	NA
FBgn0033179	p47	941.62	0.199168	0.0800628	0.00870888	0.05608	NA
FBgn0035936	Tsp66E	873.719	-0.175812	0.0702911	0.00873259	0.0561682	NA
FBgn0261805	CG42751	9.56137	0.734527	0.991663	0.00872925	0.0561682	NA
FBgn0036168	CG7512	7.04549	-0.779217	1.10299	0.00879501	0.0564744	NA
FBgn0039472	CG17192	950.44	-0.52306	0.32896	0.00879532	0.0564744	NA
FBgn0036666	TSG101	613.875	0.199118	0.0813937	0.00878595	0.0564744	NA
FBgn0028479	Mtpalpha	3363.59	0.114531	0.0482792	0.00881228	0.0565509	NA
FBgn0032282	CG7299	22.5352	-0.63765	0.557243	0.00883265	0.0566355	NA
FBgn0036341	Syx13	540.267	0.195573	0.0790176	0.00883557	0.0566355	NA
FBgn0038376	Hmt-1	1236.16	0.181106	0.0728687	0.008846	0.05667	NA
FBgn0034253	CG10936	104.054	-0.383426	0.186645	0.00885124	0.0566712	NA
FBgn0053110	CG33110	81.684	-0.482842	0.276812	0.0088707	0.0567634	NA
FBgn0033309	CG8735	681.282	0.172398	0.0688165	0.0088998	0.0569171	NA
FBgn0036768	CG7402	17.3376	-0.650933	0.492854	0.00890735	0.0569329	NA
FBgn0033005	CG3107	1464.02	-0.192316	0.077921	0.00893054	0.057046	NA
FBgn0050115	GEFmeso	229.677	0.259336	0.110617	0.00893522	0.057046	NA
FBgn0051687	CG31687	193.577	-0.293708	0.129159	0.00897779	0.0572526	NA
FBgn0031813	CG9527	592.427	-0.290083	0.127929	0.00897382	0.0572526	NA
FBgn0037007	CG5059	932.363	0.198037	0.0800309	0.00899766	0.0573467	NA
FBgn0267161	CR45601	242.934	-0.381251	0.187644	0.00900734	0.0573758	NA
FBgn0086472	RpS25	16253.2	0.213224	0.0878056	0.00901853	0.0574144	NA
FBgn0027528	CG9634	299.103	-0.280999	0.123061	0.00904068	0.0575227	NA
FBgn0263594	lost	12996.1	-0.117911	0.0460797	0.00907881	0.0577326	NA
FBgn0036958	CG17233	653.592	-0.228536	0.0953455	0.00909841	0.0578244	NA
FBgn0262730	CG14446	822.535	-0.231061	0.0977689	0.00912055	0.0579323	NA
FBgn0086611	Lcp65Ag3	49.9843	-0.0710422	0.260892	0.00912835	0.057949	NA
FBgn0000043	Act42A	2407.15	0.151164	0.0599409	0.00914402	0.0580156	NA
FBgn0004556	Dbp73D	461.504	-0.235651	0.0963238	0.00916559	0.0581196	NA
FBgn0037065	CG12974	241.329	0.26769	0.115155	0.00917182	0.0581262	NA
FBgn0038269	Rrp6	666.738	-0.171401	0.0685898	0.00919908	0.058266	NA
FBgn0263232	Nxf3	658.68	-0.286057	0.126518	0.0092351	0.0583311	NA
FBgn0038191	CG9925	852.812	-0.201311	0.0828686	0.00923445	0.0583311	NA
FBgn0025865	Cortactin	811.748	0.162866	0.064908	0.00921949	0.0583311	NA
FBgn0032311	CG12517	49.7874	0.482357	0.272665	0.00923537	0.0583311	NA
FBgn0266445	CG45075	28.1931	0.57752	0.387267	0.00922487	0.0583311	NA
FBgn0010395	Itgbetanu	111.087	0.324953	0.14863	0.00927811	0.0585681	NA
FBgn0037686	RpL34b	7180.76	0.233639	0.0976704	0.00928606	0.0585852	NA
FBgn0011286	RyR	556.134	-0.289355	0.130516	0.00930212	0.0586536	NA
FBgn0011745	Arp1	1063.58	0.183908	0.0744493	0.00930769	0.0586557	NA
FBgn0037963	Cad87A	672.038	-0.24399	0.10266	0.00937455	0.0590439	NA
FBgn0031000	Muc18B	12.2249	0.152981	0.311285	0.00939686	0.0590887	NA
FBgn0001256	ImpL1	15.8795	0.305077	0.556972	0.00939748	0.0590887	NA
FBgn0031695	Cyp4ac3	56.9601	0.429436	0.223734	0.00938952	0.0590887	NA
FBgn0026206	mei-P26	1902.5	-0.187588	0.0763331	0.00940675	0.0591138	NA
FBgn0036187	RIOK1	512.709	-0.185069	0.0754999	0.00942114	0.0591711	NA
FBgn0259175	ome	240.269	-0.321995	0.148675	0.00948726	0.0595304	NA
FBgn0039936	CG11148	3327.13	-0.18967	0.076512	0.00948897	0.0595304	NA
FBgn0050290	Ppcdc	213.321	0.259228	0.111666	0.00950627	0.0595723	NA
FBgn0260222	CG42496	213.321	0.259228	0.111666	0.00950627	0.0595723	NA
FBgn0034381	List	67.976	0.470864	0.266771	0.00951839	0.0596149	NA
FBgn0032888	CheB38c	17.7004	-0.631059	0.474053	0.00954248	0.0597324	NA
FBgn0035625	Blimp-1	150.653	-0.377883	0.187757	0.0095985	0.0600496	NA
FBgn0264694	mgr	938.615	0.185328	0.0754244	0.00960942	0.0600843	NA
FBgn0039325	CG10560	116.084	-0.331746	0.153815	0.00963231	0.0601939	NA
FBgn0261608	RpL37A	7451.19	0.209657	0.0870918	0.00971571	0.0606812	NA
FBgn0030164	CG1889	48.4466	-0.486191	0.282808	0.0097407	0.0608034	NA
FBgn0038950	CG5382	292.508	0.243628	0.103776	0.00975389	0.0608519	NA
FBgn0035121	Tudor-SN	4617.51	-0.152126	0.059751	0.00976843	0.0609037	NA
FBgn0031092	CG9577	425.805	0.21542	0.089908	0.00977307	0.0609037	NA
FBgn0034145	CG5065	556.319	-0.265905	0.116634	0.00979309	0.0609947	NA
FBgn0262734	Rbp2	3114	-0.170556	0.0650487	0.00981197	0.0610783	NA
FBgn0032363	CG6509	1058.71	-0.212976	0.0895206	0.00988724	0.0615127	NA
FBgn0040367	CG11382	29.5734	-0.555408	0.365599	0.00989994	0.0615575	NA
FBgn0031929	CG18585	105.824	-0.532072	0.395349	0.00991646	0.0616261	NA
FBgn0039487	gb	451.617	-0.214955	0.0897333	0.00994274	0.0617209	NA
FBgn0035213	CG2199	1064.63	-0.171808	0.0700375	0.00993981	0.0617209	NA
FBgn0038924	CG6028	690.261	0.224233	0.0947866	0.00997105	0.0618282	NA
FBgn0030774	spheroide	288.638	0.29377	0.133127	0.009967	0.0618282	NA
FBgn0011272	RpL13	14484.1	0.211316	0.0882868	0.00998327	0.0618698	NA
FBgn0016041	Tom40	1509.72	-0.175205	0.0712183	0.00999039	0.0618797	NA
FBgn0031089	CG9572	276.196	-0.344517	0.166254	0.0100491	0.0622091	NA
FBgn0033191	CG1598	478.917	0.190922	0.0787975	0.0100594	0.0622387	NA
FBgn0036605	CG13041	11.5653	-0.137868	0.29995	0.0100757	0.0623049	NA
FBgn0058006	CG40006	352.794	-0.218052	0.0915011	0.0100902	0.0623121	NA
FBgn0003274	RpLP2	12906.6	0.225376	0.0962685	0.0100991	0.0623121	NA
FBgn0039137	CG13604	194.367	0.298398	0.135406	0.0100888	0.0623121	NA
FBgn0039808	CG12071	36.3406	0.477139	0.270497	0.0100953	0.0623121	NA
FBgn0039704	neo	13.5582	0.707132	0.793372	0.0101201	0.0624075	NA
FBgn0052425	CG32425	1268.17	-0.151277	0.0603501	0.0101269	0.0624146	NA
FBgn0002732	E(spl)malpha-BFM	9.94263	0.683198	0.763851	0.0101837	0.0627306	NA
FBgn0051446	CG31446	32.4722	-0.572546	0.412293	0.0102169	0.0629005	NA
FBgn0002607	RpL19	17840.2	0.207446	0.0867979	0.0102542	0.0630957	NA
FBgn0264273	Sema-2b	41.8665	-0.450814	0.248187	0.0102774	0.0632035	NA
FBgn0016694	Pdp1	1361.99	-0.219761	0.0930903	0.0102831	0.0632038	NA
FBgn0042086	Tsp42Eb	226.157	0.456232	0.274196	0.0103218	0.0634069	NA
FBgn0000053	ade3	1691.64	0.246509	0.108688	0.0103479	0.0635325	NA
FBgn0267790	rump	1686.71	-0.149524	0.0603684	0.0103931	0.0637753	NA
FBgn0010408	RpS9	14322.2	0.214662	0.0919696	0.0104308	0.0639713	NA
FBgn0262003	CG42821	22.049	-0.59156	0.417306	0.0104429	0.0640104	NA
FBgn0037972	CG10005	16.7027	0.593957	0.745216	0.0105183	0.0644377	NA
FBgn0022349	CG1910	2172.69	-0.17816	0.073285	0.0105558	0.0646317	NA
FBgn0037635	CG9837	35.1543	-0.48124	0.279921	0.0105736	0.0647056	NA
FBgn0039688	Kul	148.414	-0.309432	0.142464	0.010593	0.0647887	NA
FBgn0053178	CG33178	76.9418	-0.361613	0.17682	0.0106075	0.0648425	NA
FBgn0033134	Tsp42El	137.995	0.339627	0.163575	0.010631	0.0649507	NA
FBgn0263987	spoon	2785.92	-0.209401	0.0880485	0.010647	0.0649776	NA
FBgn0261258	rgn	799.129	0.208177	0.0873276	0.010646	0.0649776	NA
FBgn0262871	lute	414.907	-0.246514	0.105423	0.0106677	0.0650681	NA
FBgn0026064	KP78a	9.63947	0.512202	1.05609	0.0107127	0.0653074	NA
FBgn0013688	mt:srRNA	2878.34	0.223834	0.0964501	0.0107469	0.0654801	NA
FBgn0037021	CG11399	1232.64	-0.195489	0.0813742	0.0107527	0.0654801	NA
FBgn0027339	jim	348.671	-0.259743	0.11455	0.0107783	0.0655765	NA
FBgn0264326	DNApol-epsilon255	720.562	-0.22215	0.0942443	0.0107803	0.0655765	NA
FBgn0011584	Trp1	1184.96	0.157829	0.0643264	0.0107887	0.0655921	NA
FBgn0000810	fs(1)K10	488.485	-0.185131	0.0765247	0.0108092	0.0656815	NA
FBgn0036022	CG8329	100.535	-0.47194	0.28351	0.0108744	0.0660003	NA
FBgn0052453	CG32453	6.771	-0.0963607	0.272746	0.0108816	0.0660003	NA
FBgn0024294	Spn43Aa	16.5999	0.276051	0.476549	0.0108852	0.0660003	NA
FBgn0264753	Rgk1	46.8889	0.47119	0.277169	0.0108725	0.0660003	NA
FBgn0261362	PPO1	42.3799	-0.5246	0.605704	0.0109263	0.0662136	NA
FBgn0051326	CG31326	231.541	0.272418	0.121728	0.01099	0.0665634	NA
FBgn0051998	CG31998	904.919	-0.249874	0.108915	0.011027	0.0667516	NA
FBgn0035829	HP4	342.811	0.261338	0.115665	0.0110829	0.0670534	NA
FBgn0040309	Jafrac1	6125.51	0.150526	0.0613764	0.0111131	0.0671998	NA
FBgn0050151	CG30151	87.6713	0.388784	0.20159	0.0111612	0.0674546	NA
FBgn0000370	crc	4379.48	-0.125395	0.050783	0.0112008	0.0675844	NA
FBgn0266455	CG45080	1354.47	0.253083	0.112249	0.0111983	0.0675844	NA
FBgn0002577	m	15.2327	0.607579	0.707499	0.0111993	0.0675844	NA
FBgn0015372	RabX1	340.098	0.220244	0.0942415	0.0112849	0.0680557	NA
FBgn0043854	slam	466.28	-0.238345	0.103936	0.0113121	0.0681826	NA
FBgn0035779	CG8562	316.148	-0.531194	0.414485	0.0113645	0.0684617	NA
FBgn0031010	CG8028	30.3232	-0.547523	0.593341	0.0114394	0.0688758	NA
FBgn0034204	CG10953	42.6842	-0.0997486	0.274003	0.0114486	0.0688947	NA
FBgn0031117	GstT3	296.573	0.216296	0.0924597	0.0115034	0.0691869	NA
FBgn0000119	arr	203.165	-0.284193	0.130119	0.0115352	0.069341	NA
FBgn0028552	gammaSnap1	279.544	0.215707	0.0934692	0.0115835	0.0695575	NA
FBgn0038419	CG14879	140.764	0.307916	0.144435	0.0115836	0.0695575	NA
FBgn0035636	Cralbp	20.3198	-0.544177	0.717331	0.0116584	0.0698206	NA
FBgn0035986	CG4022	499.328	-0.191791	0.0807271	0.0116586	0.0698206	NA
FBgn0266756	btsz	663.026	-0.179702	0.0750785	0.0116444	0.0698206	NA
FBgn0004404	RpS14b	5266.19	0.239371	0.104825	0.011653	0.0698206	NA
FBgn0261681	CG42728	9.47208	0.380348	0.732414	0.0116355	0.0698206	NA
FBgn0033830	CG10814	5.96904	0.102482	0.276648	0.0116816	0.069921	NA
FBgn0039927	CG11155	394.465	-0.21326	0.091328	0.0116979	0.0699817	NA
FBgn0001233	Hsp83	29198.5	0.163479	0.067719	0.0117274	0.0701203	NA
FBgn0030558	CG1461	183.617	-0.547587	0.572068	0.0117743	0.0703413	NA
FBgn0083068	CG33947	88.7416	0.327353	0.15722	0.0117769	0.0703413	NA
FBgn0260388	CG42514	489.538	0.187647	0.0788979	0.0118912	0.0709864	NA
FBgn0034282	Mapmodulin	3181.23	-0.156297	0.0646578	0.0119201	0.0711207	NA
FBgn0261611	CG42700	51.7991	-0.439171	0.252005	0.0119923	0.0715135	NA
FBgn0036015	CG3088	180.432	-0.408892	0.230777	0.0120561	0.0717094	NA
FBgn0000256	capu	497.829	-0.211317	0.0909228	0.0120498	0.0717094	NA
FBgn0026259	eIF5B	2801.4	-0.155895	0.0645836	0.0120442	0.0717094	NA
FBgn0033912	RpS23	19691.4	0.182515	0.0768881	0.0120539	0.0717094	NA
FBgn0037265	spartin	267.943	0.226742	0.0989391	0.0120571	0.0717094	NA
FBgn0259749	mmy	1118.08	0.139625	0.0578539	0.0121335	0.0721252	NA
FBgn0004003	wbl	51.4064	-0.411877	0.224145	0.0121581	0.0721953	NA
FBgn0032381	Mal-B1	1377.93	0.504676	0.358613	0.0121561	0.0721953	NA
FBgn0034743	RpS16	11064.6	0.204567	0.0888218	0.0121876	0.072332	NA
FBgn0025634	CG13367	336.142	0.212668	0.0915824	0.0121963	0.0723452	NA
FBgn0038223	Afti	600.333	-0.245421	0.109271	0.0122348	0.0725355	NA
FBgn0032707	CG10348	8.76794	-0.639692	0.776426	0.0122596	0.0726438	NA
FBgn0040262	Ugt36Ba	22.216	0.535977	0.37351	0.0122758	0.0727016	NA
FBgn0052751	CG32751	20.5643	-0.420852	0.768245	0.012316	0.0727531	NA
FBgn0035398	Cht7	26.9102	-0.419878	0.684037	0.0123429	0.0727531	NA
FBgn0011281	Obp83a	116.842	-0.370034	0.192598	0.0123381	0.0727531	NA
FBgn0000504	dsx	123.77	-0.327685	0.159922	0.0123253	0.0727531	NA
FBgn0260748	CG5004	736.663	-0.183032	0.0772949	0.0122939	0.0727531	NA
FBgn0041789	Pax	1241.56	0.180082	0.0760092	0.0123146	0.0727531	NA
FBgn0031437	Arpc5	598.082	0.195473	0.0822823	0.0123098	0.0727531	NA
FBgn0265276	l(3)neo38	339.158	0.222052	0.0966318	0.0123314	0.0727531	NA
FBgn0034935	CG13565	104.654	0.311219	0.147514	0.01234	0.0727531	NA
FBgn0266170	pre-mod(mdg4)-C	26.7442	-0.0772851	0.262063	0.0123979	0.073028	NA
FBgn0033437	CG12926	64.196	0.401764	0.218109	0.0124026	0.073028	NA
FBgn0066293	CheB42b	6.01477	-0.409236	0.890446	0.0124207	0.0730325	NA
FBgn0037810	sle	3568.88	-0.19852	0.0848861	0.0124177	0.0730325	NA
FBgn0034997	CG3376	555.579	0.199009	0.0857714	0.0124229	0.0730325	NA
FBgn0039856	CG1774	276.926	-0.251583	0.112708	0.0124621	0.0731863	NA
FBgn0004512	Mdr49	343.282	0.365242	0.193452	0.0124566	0.0731863	NA
FBgn0010786	l(3)02640	1614.41	0.14103	0.0582076	0.0124795	0.0732499	NA
FBgn0052834	CG32834	186.525	-0.30224	0.142099	0.0124901	0.0732738	NA
FBgn0039039	lmd	8.70104	0.159724	0.316071	0.0125244	0.073437	NA
FBgn0002633	E(spl)m7-HLH	10.2505	0.263637	0.453405	0.0125341	0.0734555	NA
FBgn0029639	CG14419	32.0827	-0.503743	0.336976	0.0125451	0.0734815	NA
FBgn0030510	CG12177	481.781	0.216599	0.0942857	0.0125855	0.0736792	NA
FBgn0037548	CG7900	275.67	0.256408	0.115413	0.0126056	0.0737586	NA
FBgn0035630	CG10576	5859	-0.12703	0.0524039	0.012613	0.0737634	NA
FBgn0000591	E(spl)m8-HLH	3.10087	0.0946931	0.272012	0.0126297	0.0738222	NA
FBgn0005533	RpS17	9045.72	0.192338	0.0861198	0.0126606	0.0739646	NA
FBgn0027582	CG6230	829.473	-0.171784	0.0722431	0.0127006	0.0741597	NA
FBgn0039670	CG7567	31.4911	-0.561174	0.518722	0.0127396	0.0743099	NA
FBgn0260011	NimC4	27.848	0.419073	0.678217	0.0127381	0.0743099	NA
FBgn0030366	Usp7	2185.52	-0.181677	0.0770268	0.0127525	0.0743465	NA
FBgn0036886	CG9300	568.119	-0.175687	0.0742678	0.0127598	0.0743505	NA
FBgn0035001	slik	1530.28	-0.17429	0.0690249	0.0127667	0.0743517	NA
FBgn0030763	CG9782	17.5564	-0.502491	0.71732	0.0127784	0.0743816	NA
FBgn0028468	rtet	440.031	0.202094	0.087275	0.012809	0.0744511	NA
FBgn0039098	GILT3	240.029	0.261909	0.11913	0.0128017	0.0744511	NA
FBgn0015773	NetA	65.0895	0.404079	0.222504	0.0128103	0.0744511	NA
FBgn0004878	cas	20.9958	0.532893	0.390346	0.012824	0.0744924	NA
FBgn0031187	CG14619	898.732	-0.179481	0.0761456	0.012831	0.0744943	NA
FBgn0002945	nkd	71.28	0.408996	0.227238	0.0128503	0.0745678	NA
FBgn0035328	yellow-g2	1376.3	-0.285597	0.1356	0.0128829	0.0747181	NA
FBgn0011294	a5	21.2642	-0.536786	0.602752	0.0129	0.0747788	NA
FBgn0020277	lush	13.6052	-0.527781	0.772675	0.0129749	0.075135	NA
FBgn0015036	Cyp4ae1	70.0125	-0.37992	0.201385	0.0129715	0.075135	NA
FBgn0038577	CG12321	415.121	0.213829	0.0924181	0.0130276	0.0754014	NA
FBgn0015546	spel1	509.26	-0.190328	0.0814367	0.013137	0.0759564	NA
FBgn0036750	CG6034	5.13144	-0.175578	0.335487	0.0131322	0.0759564	NA
FBgn0040211	hgo	69.912	-0.447051	0.274812	0.013145	0.0759631	NA
FBgn0026576	CG5991	927.145	-0.162222	0.0685366	0.0131572	0.0759947	NA
FBgn0030078	CG10970	11.9519	0.59711	0.668724	0.0131761	0.0760644	NA
FBgn0250836	CG8628	122.386	-0.397233	0.22273	0.0132102	0.0762223	NA
FBgn0023170	RpL39	8057.36	0.203056	0.0882241	0.0132395	0.0763517	NA
FBgn0038306	Art3	529.617	-0.196913	0.0855384	0.0132896	0.0766015	NA
FBgn0039406	RpL34a	1829.94	0.216078	0.0929792	0.0133216	0.0767464	NA
FBgn0011747	Ank	2164.92	-0.166969	0.0704886	0.0133687	0.076978	NA
FBgn0036213	RpL10Ab	17053.6	0.173563	0.0732478	0.0133881	0.0770207	NA
FBgn0014135	bnl	54.4412	0.386548	0.208214	0.0133898	0.0770207	NA
FBgn0020445	E23	813.703	-0.192348	0.0843328	0.0134124	0.077111	NA
FBgn0031741	CG11034	470.301	-0.240817	0.108707	0.0134824	0.0774738	NA
FBgn0250862	CG42237	8.36881	-0.32767	0.589695	0.0135198	0.0774902	NA
FBgn0004370	Ptp10D	552.539	-0.21493	0.0946028	0.0135059	0.0774902	NA
FBgn0264549	CR43928	3.37621	0.155625	0.317856	0.0135149	0.0774902	NA
FBgn0037901	CG6744	396.762	0.184859	0.0795376	0.0134956	0.0774902	NA
FBgn0031945	CG7191	21.8939	0.502592	0.335069	0.0135109	0.0774902	NA
FBgn0011293	a10	77.2452	-0.440191	0.268098	0.0135762	0.0777734	NA
FBgn0039972	CG17018	4381.82	-0.241985	0.109768	0.0136747	0.0782328	NA
FBgn0024921	Trn	1901.15	-0.196798	0.0871986	0.0136773	0.0782328	NA
FBgn0029785	RpL35	14162.6	0.175841	0.0734274	0.0136698	0.0782328	NA
FBgn0036656	CG13026	23.5424	-0.538565	0.575953	0.0137519	0.0784605	NA
FBgn0035496	CG14990	56.4428	-0.41339	0.235914	0.0137346	0.0784605	NA
FBgn0039923	MED26	1644.08	-0.192767	0.082757	0.0137284	0.0784605	NA
FBgn0034277	OstDelta	1216.41	-0.160019	0.0676458	0.0137656	0.0784605	NA
FBgn0037756	CG8507	1833.91	-0.134761	0.0563526	0.0137628	0.0784605	NA
FBgn0032518	RpL24	8354.23	0.194583	0.0844935	0.0137661	0.0784605	NA
FBgn0002593	RpLP1	12851.3	0.204879	0.0885349	0.0137401	0.0784605	NA
FBgn0034514	CG13427	9.82078	0.378433	0.726615	0.0138182	0.0787176	NA
FBgn0036762	CG7430	2268.87	-0.152849	0.064758	0.0138254	0.0787184	NA
FBgn0263776	CG43693	1042.35	-0.158984	0.0674363	0.0138903	0.0790478	NA
FBgn0031694	Cyp4ac2	34.2059	-0.488764	0.333639	0.0139349	0.0792614	NA
FBgn0038834	RpS30	8784.6	0.20172	0.0868568	0.0140196	0.0797025	NA
FBgn0267435	chp	547.319	-0.201369	0.088044	0.0141196	0.0801899	NA
FBgn0036622	CG4753	574.039	-0.190334	0.0838343	0.0141158	0.0801899	NA
FBgn0266549	CR45102	380.575	-0.191958	0.0836047	0.0141616	0.0803876	NA
FBgn0032010	CG8086	212.128	-0.241133	0.109486	0.0141856	0.0804829	NA
FBgn0030588	CG9521	13.9441	-0.262954	0.447437	0.0141934	0.0804865	NA
FBgn0013981	His4r	3080.34	0.19387	0.0843353	0.0142079	0.0805279	NA
FBgn0036686	CG7728	1242.32	-0.160267	0.0682101	0.0142226	0.0805326	NA
FBgn0264746	CG44004	13.9716	0.57092	0.564234	0.014223	0.0805326	NA
FBgn0035753	RpL18	7365.43	0.214475	0.0955739	0.0142353	0.0805611	NA
FBgn0266707	CR45197	141.149	0.440523	0.290963	0.0142567	0.0806416	NA
FBgn0260499	qvr	231.574	-0.25954	0.121079	0.0143066	0.0808832	NA
FBgn0000153	b	243.295	-0.360243	0.195084	0.014377	0.0812126	NA
FBgn0030615	Cyp4s3	147.279	0.297328	0.144102	0.0143794	0.0812126	NA
FBgn0261596	RpS24	9660.57	0.184768	0.080893	0.0144432	0.0815321	NA
FBgn0014029	Sep2	804.545	0.14966	0.0650713	0.0144863	0.0817343	NA
FBgn0260441	RpS12	9385.43	0.223246	0.100333	0.0144956	0.0817458	NA
FBgn0031980	RpL36A	10850.8	0.189737	0.085923	0.0145096	0.0817832	NA
FBgn0024183	vig	937.314	-0.224938	0.0998531	0.0145326	0.0818721	NA
FBgn0020249	stck	811.125	0.164589	0.0705018	0.0145724	0.0820547	NA
FBgn0052447	CG32447	3.74902	0.208286	0.375794	0.0146265	0.0823184	NA
FBgn0259697	nvd	19.8695	-0.536564	0.47224	0.0146547	0.0824353	NA
FBgn0020306	dom	4897.69	-0.20067	0.0904854	0.01469	0.082576	NA
FBgn0038118	timeout	574.976	-0.200009	0.0883193	0.0147003	0.082576	NA
FBgn0266362	CR45010	10.4211	0.576109	0.624313	0.0147018	0.082576	NA
FBgn0030484	GstT4	684.024	-0.268489	0.12611	0.0147325	0.0827069	NA
FBgn0261403	sxc	1390.61	-0.151786	0.0648415	0.0147746	0.0829018	NA
[truncated: 12,613 more rows]

## Sheet: Table S4
Table S4 enrichGO Biological Processes results for differentially expressed genes with higher expression in HgCl2-treated flies
ID	Description	GeneRatio	BgRatio	pvalue	p.adjust	qvalue	geneID	Count
GO:0009408	response to heat	15/80	80/10583	1.7056158561096858e-17	7.555878242565908e-15	6.6429249132693025e-15	Hsp23/Hsp70Bc/TotC/Hsp70Bb/TotM/TotA/Hsp22/Hsp70Ba/Hsp67Bc/Hsp70Bbb/GstE1/TotX/TotB/Hsp70Aa/Hsp70Ab	15
GO:0009266	response to temperature stimulus	17/80	131/10583	6.846186723049783e-17	1.516430359155527e-14	1.3332047829096946e-14	CG10912/Hsp23/Hsp70Bc/TotC/Hsp70Bb/TotM/TotA/Fst/Hsp22/Hsp70Ba/Hsp67Bc/Hsp70Bbb/GstE1/TotX/TotB/Hsp70Aa/Hsp70Ab	17
GO:0034605	cellular response to heat	11/80	35/10583	8.142811092311549e-16	1.2024217712980054e-13	1.057136878650973e-13	Hsp70Bc/TotC/Hsp70Bb/TotM/TotA/Hsp70Ba/Hsp70Bbb/TotX/TotB/Hsp70Aa/Hsp70Ab	11
GO:0061077	chaperone-mediated protein folding	10/80	47/10583	1.4098736366082335e-12	1.5614350525436185e-10	1.3727716988027535e-10	Hsp23/Hsp70Bc/Hsp70Bb/Hsp68/Hsp22/Hsp70Ba/Hsp67Bc/Hsp70Bbb/Hsp70Aa/Hsp70Ab	10
GO:0006749	glutathione metabolic process	10/80	51/10583	3.3959721973163617e-12	3.008831366822296e-10	2.645283606330639e-10	GstD2/GstD7/GstE3/GstE7/GstD10/GstD4/GstO3/GstD5/GstE1/GstD6	10
GO:0042026	protein refolding	8/80	27/10583	1.4732761853225575e-11	1.0877689168298216e-9	9.563371729286777e-10	Hsp23/Hsp70Bc/Hsp70Bb/Hsp68/Hsp70Ba/Hsp70Bbb/Hsp70Aa/Hsp70Ab	8
GO:0035079	polytene chromosome puffing	6/80	10/10583	3.161630997460029e-11	2.0008607598211323e-9	1.759102960992798e-9	Hsp70Bc/Hsp70Bb/Hsp70Ba/Hsp70Bbb/Hsp70Aa/Hsp70Ab	6
GO:0034620	cellular response to unfolded protein	8/80	38/10583	3.0356464971656457e-10	1.6809892478054763e-8	1.4778805315148538e-8	Hsp70Bc/Hsp70Bb/Hsp68/Gba1a/Hsp70Ba/Hsp70Bbb/Hsp70Aa/Hsp70Ab	8
GO:0006986	response to unfolded protein	8/80	40/10583	4.716178446723557e-10	2.3214078354428175e-8	2.0409193278218903e-8	Hsp70Bc/Hsp70Bb/Hsp68/Gba1a/Hsp70Ba/Hsp70Bbb/Hsp70Aa/Hsp70Ab	8
GO:0051084	'de novo' post-translational protein folding	7/80	29/10583	1.4739366579925154e-9	5.935944904460766e-8	5.218723095284504e-8	Hsp70Bc/Hsp70Bb/Hsp68/Hsp70Ba/Hsp70Bbb/Hsp70Aa/Hsp70Ab	7
GO:0051085	chaperone cofactor-dependent protein refolding	7/80	29/10583	1.4739366579925154e-9	5.935944904460766e-8	5.218723095284504e-8	Hsp70Bc/Hsp70Bb/Hsp68/Hsp70Ba/Hsp70Bbb/Hsp70Aa/Hsp70Ab	7
GO:0006458	'de novo' protein folding	7/80	31/10583	2.4533668232804292e-9	9.05701252261025e-8	7.962681794857534e-8	Hsp70Bc/Hsp70Bb/Hsp68/Hsp70Ba/Hsp70Bbb/Hsp70Aa/Hsp70Ab	7
GO:0035967	cellular response to topologically incorrect protein	8/80	52/10583	4.290632801066807e-9	1.462115639132766e-7	1.285452742020015e-7	Hsp70Bc/Hsp70Bb/Hsp68/Gba1a/Hsp70Ba/Hsp70Bbb/Hsp70Aa/Hsp70Ab	8
GO:0035966	response to topologically incorrect protein	8/80	54/10583	5.860657532810093e-9	1.8544794907391936e-7	1.630408486571229e-7	Hsp70Bc/Hsp70Bb/Hsp68/Gba1a/Hsp70Ba/Hsp70Bbb/Hsp70Aa/Hsp70Ab	8
GO:0009628	response to abiotic stimulus	17/80	409/10583	7.441651472811619e-9	2.197767734970365e-7	1.932218277151087e-7	CG10912/Hsp23/Hsp70Bc/TotC/Hsp70Bb/TotM/TotA/Fst/Hsp22/Hsp70Ba/Hsp67Bc/Hsp70Bbb/GstE1/TotX/TotB/Hsp70Aa/Hsp70Ab	17
GO:0006457	protein folding	10/80	131/10583	4.7229657239830695e-8	1.3076711348278124e-6	1.1496692880748262e-6	Hsp23/Hsp70Bc/Hsp70Bb/Hsp68/Hsp22/Hsp70Ba/Hsp67Bc/Hsp70Bbb/Hsp70Aa/Hsp70Ab	10
GO:0044419	biological process involved in interspecies interaction between organisms	17/80	498/10583	1.3386768475161763e-7	3.48843437323333e-6	3.066937669232107e-6	Ets21C/CG14499/TotC/TotM/TotA/Spn88Eb/Npc2e/Diedel/TotX/TotB/Drsl3/upd3/DptB/AttB/CG30098/Drsl2/BobA	17
GO:0009607	response to biotic stimulus	16/80	458/10583	2.4361595131348974e-7	5.396093321593797e-6	4.744100104525853e-6	Ets21C/TotC/TotM/TotA/Spn88Eb/Npc2e/Diedel/TotX/TotB/Drsl3/upd3/DptB/AttB/CG30098/Drsl2/BobA	16
GO:0043207	response to external biotic stimulus	16/80	458/10583	2.4361595131348974e-7	5.396093321593797e-6	4.744100104525853e-6	Ets21C/TotC/TotM/TotA/Spn88Eb/Npc2e/Diedel/TotX/TotB/Drsl3/upd3/DptB/AttB/CG30098/Drsl2/BobA	16
GO:0051707	response to other organism	16/80	458/10583	2.4361595131348974e-7	5.396093321593797e-6	4.744100104525853e-6	Ets21C/TotC/TotM/TotA/Spn88Eb/Npc2e/Diedel/TotX/TotB/Drsl3/upd3/DptB/AttB/CG30098/Drsl2/BobA	16
GO:0001666	response to hypoxia	7/80	61/10583	3.394308149460245e-7	7.160373858147087e-6	6.295208096743311e-6	Hsp23/Hsp70Bc/Hsp70Bb/Hsp70Ba/Hsp70Bbb/Hsp70Aa/Hsp70Ab	7
GO:0036293	response to decreased oxygen levels	7/80	65/10583	5.28699632680317e-7	1.0646088058062747e-5	9.359754262761593e-6	Hsp23/Hsp70Bc/Hsp70Bb/Hsp70Ba/Hsp70Bbb/Hsp70Aa/Hsp70Ab	7
GO:0009617	response to bacterium	12/80	267/10583	6.804975343263811e-7	1.310697424811247e-5	1.1523299208272816e-5	Ets21C/TotC/TotM/TotA/Npc2e/Diedel/TotX/TotB/DptB/AttB/CG30098/BobA	12
GO:0070482	response to oxygen levels	7/80	74/10583	1.2941895217760086e-6	2.3888581589448824e-5	2.1002198379698387e-5	Hsp23/Hsp70Bc/Hsp70Bb/Hsp70Ba/Hsp70Bbb/Hsp70Aa/Hsp70Ab	7
GO:0010038	response to metal ion	6/80	53/10583	2.6694333955837234e-6	4.7302359769743573e-05	4.1586962373304316e-5	MtnB/MtnE/MtnD/MtnA/MtnC/TotA	6
GO:0009409	response to cold	4/80	16/10583	5.1424920807671725e-6	8.762015352999452e-5	7.703328218153255e-5	CG10912/Hsp23/TotA/Fst	4
GO:0070887	cellular response to chemical stimulus	12/80	394/10583	3.653674231985164e-5	5.994732165812695e-4	5.270407274208619e-4	CG11893/Hsp70Bc/Hsp70Bb/TotA/Hsp68/Gba1a/Hsp70Ba/Hsp70Bbb/Cyp6a8/TotX/Hsp70Aa/Hsp70Ab	12
GO:0010035	response to inorganic substance	6/80	90/10583	5.7992486664367e-5	9.175239854398064e-4	8.066624084893154e-4	MtnB/MtnE/MtnD/MtnA/MtnC/TotA	6
GO:0034644	cellular response to UV	3/80	14/10583	1.42593761421844e-4	0.0021782426313750654	0.001915052331255255	TotC/TotA/TotB	3
GO:0071310	cellular response to organic substance	9/80	268/10583	1.8037045161925725e-4	0.0026634703355776987	0.0023416514771622873	CG11893/Hsp70Bc/Hsp70Bb/Hsp68/Gba1a/Hsp70Ba/Hsp70Bbb/Hsp70Aa/Hsp70Ab	9
GO:0098542	defense response to other organism	11/80	423/10583	3.1791209625860997e-4	0.004543066407824653	0.003994141786610719	Ets21C/TotM/Npc2e/Diedel/Drsl3/upd3/DptB/AttB/CG30098/Drsl2/BobA	11
GO:0050830	defense response to Gram-positive bacterium	4/80	45/10583	3.5644989775893306e-4	0.00493460327210023	0.004338370466144909	TotM/DptB/AttB/CG30098	4
GO:0006952	defense response	11/80	441/10583	4.530340108603273e-4	0.0060816383882159085	0.005346812887346765	Ets21C/TotM/Npc2e/Diedel/Drsl3/upd3/DptB/AttB/CG30098/Drsl2/BobA	11
GO:0009411	response to UV	3/80	29/10583	0.0013191741534596241	0.01718806323478275	0.01511128287244771	TotC/TotA/TotB	3
GO:0007259	receptor signaling pathway via JAK-STAT	3/80	31/10583	0.0016052652165890252	0.01975368030413717	0.017366904389998224	Socs36E/upd3/upd2	3
GO:0097696	receptor signaling pathway via STAT	3/80	31/10583	0.0016052652165890252	0.01975368030413717	0.017366904389998224	Socs36E/upd3/upd2	3
GO:0009636	response to toxic substance	4/80	71/10583	0.002003779110432794	0.02399119313301967	0.02109241168876625	MtnE/CG11893/Hsp70Bc/Cyp6a8	4
GO:0042742	defense response to bacterium	7/80	240/10583	0.0021997662860504044	0.025644643808429714	0.02254608104816204	Ets21C/TotM/Npc2e/DptB/AttB/CG30098/BobA	7
GO:0031000	response to caffeine	2/80	10/10583	0.0024415704162229703	0.027733735753507075	0.024382754493994574	CG11893/Cyp6a8	2
GO:0014074	response to purine-containing compound	2/80	12/10583	0.0035460229348434924	0.039272204003391674	0.034527065418212946	CG11893/Cyp6a8	2
GO:0071482	cellular response to light stimulus	3/80	46/10583	0.004998145926406622	0.05400435720483253	0.04747917824827857	TotC/TotA/TotB	3
GO:0034389	lipid droplet organization	2/80	15/10583	0.0055591336310198865	0.05863562377480499	0.05155086324504657	Dgat2/Rdh1	2
GO:0006032	chitin catabolic process	2/80	16/10583	0.006322296333693007	0.0636540289960455	0.055962910130775416	Cht4/Cht9	2
GO:0022600	digestive system process	2/80	16/10583	0.006322296333693007	0.0636540289960455	0.055962910130775416	upd3/upd2	2
GO:0007586	digestion	2/80	18/10583	0.007982523262248369	0.0752395277697027	0.06614856902647025	upd3/upd2	2
GO:0046348	amino sugar catabolic process	2/80	18/10583	0.007982523262248369	0.0752395277697027	0.06614856902647025	Cht4/Cht9	2
GO:1901072	glucosamine-containing compound catabolic process	2/80	18/10583	0.007982523262248369	0.0752395277697027	0.06614856902647025	Cht4/Cht9	2
GO:0008340	determination of adult lifespan	5/80	167/10583	0.008554590721990047	0.07895174353836647	0.0694122492793052	Gnmt/Hsp68/Gba1a/Hsp22/Gr63a	5
GO:0006805	xenobiotic metabolic process	2/80	20/10583	0.00981662758953877	0.08697532044331349	0.07646636227640727	CG11893/Cyp6a8	2
GO:0071466	cellular response to xenobiotic stimulus	2/80	20/10583	0.00981662758953877	0.08697532044331349	0.07646636227640727	CG11893/Cyp6a8	2
GO:0006030	chitin metabolic process	2/80	21/10583	0.010797166216454487	0.09378714968410465	0.08245513932070506	Cht4/Cht9	2
GO:0006721	terpenoid metabolic process	2/80	22/10583	0.011819128469135192	0.09879007380805453	0.08685357564210568	CG2065/Rdh1	2
GO:0042246	tissue regeneration	2/80	22/10583	0.011819128469135192	0.09879007380805453	0.08685357564210568	Spn88Eb/upd2	2
GO:0009620	response to fungus	3/80	65/10583	0.01298299063541614	0.10457208820889727	0.09193696717902337	Spn88Eb/Drsl3/Drsl2	3
GO:0071478	cellular response to radiation	3/80	65/10583	0.01298299063541614	0.10457208820889727	0.09193696717902337	TotC/TotA/TotB	3
GO:0002376	immune system process	8/80	417/10583	0.013223964250426618	0.10461100290962486	0.09197117993717761	TotC/TotM/TotA/TotX/TotB/upd3/DptB/AttB	8
GO:0009410	response to xenobiotic stimulus	2/80	24/10583	0.013984667138050657	0.10681392314062829	0.09390792815024943	CG11893/Cyp6a8	2
GO:0043279	response to alkaloid	2/80	24/10583	0.013984667138050657	0.10681392314062829	0.09390792815024943	CG11893/Cyp6a8	2
GO:0006026	aminoglycan catabolic process	2/80	26/10583	0.016308004556876893	0.12244823760502481	0.10765319689642196	Cht4/Cht9	2
GO:1901136	carbohydrate derivative catabolic process	3/80	74/10583	0.018359983654520306	0.13555787931587493	0.11917884126618442	Cht4/Gba1a/Cht9	3
GO:0006979	response to oxidative stress	4/80	136/10583	0.019462733062684093	0.138518187690218	0.12178146476269612	TotC/TotA/Hsp22/TotX	4
GO:0071214	cellular response to abiotic stimulus	3/80	76/10583	0.01969897477310098	0.138518187690218	0.12178146476269612	TotC/TotA/TotB	3
GO:0104004	cellular response to environmental stimulus	3/80	76/10583	0.01969897477310098	0.138518187690218	0.12178146476269612	TotC/TotA/TotB	3
GO:0010669	epithelial structure maintenance	2/80	29/10583	0.02007771130961324	0.13897540797122915	0.12218344053547531	upd3/upd2	2
GO:0006081	cellular aldehyde metabolic process	2/80	30/10583	0.021407704238819932	0.14590173811995738	0.1282728836981923	CG2065/Rdh1	2
GO:1901071	glucosamine-containing compound metabolic process	2/80	31/10583	0.022773389688628968	0.15285775200094898	0.13438842399988388	Cht4/Cht9	2
GO:0051276	chromosome organization	6/80	300/10583	0.02575040119990521	0.1702601153963882	0.14968811380934685	Hsp70Bc/Hsp70Bb/Hsp70Ba/Hsp70Bbb/Hsp70Aa/Hsp70Ab	6
GO:0006040	amino sugar metabolic process	2/80	35/10583	0.028581133597471556	0.1834991620823174	0.161327527552471	Cht4/Cht9	2
GO:0006720	isoprenoid metabolic process	2/80	35/10583	0.028581133597471556	0.1834991620823174	0.161327527552471	CG2065/Rdh1	2
GO:0044255	cellular lipid metabolic process	7/80	399/10583	0.030875192067275185	0.19539585836861295	0.17178678293070404	CG2065/Dgat2/Rdh1/Socs36E/Gba1a/Cyp6a8/Acbp6	7
GO:0031099	regeneration	2/80	37/10583	0.031683849851659375	0.19768937301810005	0.173803179319703	Spn88Eb/upd2	2
GO:0098754	detoxification	2/80	45/10583	0.045316167739759605	0.27882030984324313	0.24513131672092184	MtnE/CG11893	2
GO:0006022	aminoglycan metabolic process	2/80	47/10583	0.04900830018309188	0.29740653398780414	0.26147182505759187	Cht4/Cht9	2
GO:0034599	cellular response to oxidative stress	2/80	49/10583	0.05280587186306476	0.3161216383153742	0.27792564138455134	TotA/TotX	2
GO:0006959	humoral immune response	3/80	117/10583	0.058628084367564295	0.3462965516644131	0.30445461355787773	upd3/DptB/AttB	3
GO:0062197	cellular response to chemical stress	2/80	53/10583	0.060701723550690596	0.35382715174942014	0.3110753145949518	TotA/TotX	2
GO:0050832	defense response to fungus	2/80	54/10583	0.06273556335841865	0.36093317620492804	0.317322740158782	Drsl3/Drsl2	2
GO:0006072	glycerol-3-phosphate metabolic process	1/80	10/10583	0.07310269523179136	0.40480617484604464	0.3558947004705632	Gpo2	1
GO:0006094	gluconeogenesis	1/80	10/10583	0.07310269523179136	0.40480617484604464	0.3558947004705632	Gnmt	1
GO:0019319	hexose biosynthetic process	1/80	10/10583	0.07310269523179136	0.40480617484604464	0.3558947004705632	Gnmt	1
GO:0019915	lipid storage	2/80	60/10583	0.07540637872544693	0.4124077256218888	0.3625777794465934	Rdh1/upd2	2
GO:0009415	response to water	1/80	11/10583	0.08011601069395458	0.4126906132258358	0.36282648661888856	TotA	1
GO:0015804	neutral amino acid transport	1/80	11/10583	0.08011601069395458	0.4126906132258358	0.36282648661888856	Balat	1
GO:0046364	monosaccharide biosynthetic process	1/80	11/10583	0.08011601069395458	0.4126906132258358	0.36282648661888856	Gnmt	1
GO:0052646	alditol phosphate metabolic process	1/80	11/10583	0.08011601069395458	0.4126906132258358	0.36282648661888856	Gpo2	1
GO:2000035	regulation of stem cell division	1/80	11/10583	0.08011601069395458	0.4126906132258358	0.36282648661888856	Spn88Eb	1
GO:0001894	tissue homeostasis	2/80	63/10583	0.08202277806695933	0.4147857523840922	0.3646684766118905	upd3/upd2	2
GO:0006497	protein lipidation	2/80	64/10583	0.0842670464040136	0.4147857523840922	0.3646684766118905	Hsp67Bc/stv	2
GO:0042158	lipoprotein biosynthetic process	2/80	64/10583	0.0842670464040136	0.4147857523840922	0.3646684766118905	Hsp67Bc/stv	2
GO:0051247	positive regulation of protein metabolic process	4/80	221/10583	0.08603584326291812	0.4147857523840922	0.3646684766118905	Socs36E/Hsp67Bc/lncRNA:Hsromega/stv	4
GO:0006730	one-carbon metabolic process	1/80	12/10583	0.08707691867205547	0.4147857523840922	0.3646684766118905	Gnmt	1
GO:0007482	haltere development	1/80	12/10583	0.08707691867205547	0.4147857523840922	0.3646684766118905	Socs36E	1
GO:0046533	negative regulation of photoreceptor cell differentiation	1/80	12/10583	0.08707691867205547	0.4147857523840922	0.3646684766118905	Socs36E	1
GO:0009416	response to light stimulus	3/80	142/10583	0.09234810185890026	0.4183204335358834	0.36777607320488737	TotC/TotA/TotB	3
GO:0035216	haltere disc development	1/80	13/10583	0.09398580586401784	0.4183204335358834	0.36777607320488737	Socs36E	1
GO:0045501	regulation of sevenless signaling pathway	1/80	13/10583	0.09398580586401784	0.4183204335358834	0.36777607320488737	Socs36E	1
GO:0045665	negative regulation of neuron differentiation	1/80	13/10583	0.09398580586401784	0.4183204335358834	0.36777607320488737	Socs36E	1
GO:0042157	lipoprotein metabolic process	2/80	70/10583	0.09811180367030403	0.4183204335358834	0.36777607320488737	Hsp67Bc/stv	2
GO:0006687	glycosphingolipid metabolic process	1/80	14/10583	0.1008430561507615	0.4183204335358834	0.36777607320488737	Gba1a	1
GO:0010884	positive regulation of lipid storage	1/80	14/10583	0.1008430561507615	0.4183204335358834	0.36777607320488737	upd2	1
GO:0010906	regulation of glucose metabolic process	1/80	14/10583	0.1008430561507615	0.4183204335358834	0.36777607320488737	Gnmt	1
GO:0018991	oviposition	1/80	14/10583	0.1008430561507615	0.4183204335358834	0.36777607320488737	Gadd45	1
GO:0019432	triglyceride biosynthetic process	1/80	14/10583	0.1008430561507615	0.4183204335358834	0.36777607320488737	Dgat2	1
GO:0030149	sphingolipid catabolic process	1/80	14/10583	0.1008430561507615	0.4183204335358834	0.36777607320488737	Gba1a	1
GO:0042398	cellular modified amino acid biosynthetic process	1/80	14/10583	0.1008430561507615	0.4183204335358834	0.36777607320488737	Gnmt	1
GO:0046466	membrane lipid catabolic process	1/80	14/10583	0.1008430561507615	0.4183204335358834	0.36777607320488737	Gba1a	1
GO:0010876	lipid localization	3/80	150/10583	0.10452414391908296	0.4183204335358834	0.36777607320488737	Rdh1/Npc2e/upd2	3
GO:0009309	amine biosynthetic process	1/80	15/10583	0.10764905061645758	0.4183204335358834	0.36777607320488737	Balat	1
GO:0042401	biogenic amine biosynthetic process	1/80	15/10583	0.10764905061645758	0.4183204335358834	0.36777607320488737	Balat	1
GO:0046426	negative regulation of receptor signaling pathway via JAK-STAT	1/80	15/10583	0.10764905061645758	0.4183204335358834	0.36777607320488737	Socs36E	1
GO:0046460	neutral lipid biosynthetic process	1/80	15/10583	0.10764905061645758	0.4183204335358834	0.36777607320488737	Dgat2	1
GO:0046463	acylglycerol biosynthetic process	1/80	15/10583	0.10764905061645758	0.4183204335358834	0.36777607320488737	Dgat2	1
GO:0097501	stress response to metal ion	1/80	15/10583	0.10764905061645758	0.4183204335358834	0.36777607320488737	MtnE	1
GO:1904893	negative regulation of receptor signaling pathway via STAT	1/80	15/10583	0.10764905061645758	0.4183204335358834	0.36777607320488737	Socs36E	1
GO:0007254	JNK cascade	2/80	76/10583	0.11254651639298456	0.429500391804307	0.37760519179658686	Gadd45/lncRNA:Hsromega	2
GO:0046128	purine ribonucleoside metabolic process	1/80	16/10583	0.11440416756864158	0.429500391804307	0.37760519179658686	Gnmt	1
GO:0051260	protein homooligomerization	1/80	16/10583	0.11440416756864158	0.429500391804307	0.37760519179658686	Gnmt	1
GO:0055070	copper ion homeostasis	1/80	16/10583	0.11440416756864158	0.429500391804307	0.37760519179658686	CG6908	1
GO:0060249	anatomical structure homeostasis	2/80	79/10583	0.11996038704220162	0.44657522235038083	0.3926169235348483	upd3/upd2	2
GO:0031401	positive regulation of protein modification process	2/80	82/10583	0.12749280372459576	0.4527930232064915	0.3980834468014776	Hsp67Bc/stv	2
GO:0010043	response to zinc ion	1/80	18/10583	0.1277632683991229	0.4527930232064915	0.3980834468014776	MtnE	1
GO:0010454	negative regulation of cell fate commitment	1/80	18/10583	0.1277632683991229	0.4527930232064915	0.3980834468014776	Socs36E	1
GO:0015918	sterol transport	1/80	18/10583	0.1277632683991229	0.4527930232064915	0.3980834468014776	Npc2e	1
GO:0048072	compound eye pigmentation	1/80	18/10583	0.1277632683991229	0.4527930232064915	0.3980834468014776	Socs36E	1
GO:0050912	detection of chemical stimulus involved in sensory perception of taste	1/80	18/10583	0.1277632683991229	0.4527930232064915	0.3980834468014776	Gr63a	1
GO:0051403	stress-activated MAPK cascade	2/80	83/10583	0.13002840203242486	0.45716335000289055	0.40192572056806347	Gadd45/lncRNA:Hsromega	2
GO:0031098	stress-activated protein kinase signaling cascade	2/80	84/10583	0.13257585669192318	0.45788478360333973	0.40255998558449735	Gadd45/lncRNA:Hsromega	2
GO:0042278	purine nucleoside metabolic process	1/80	19/10583	0.13436799518833897	0.45788478360333973	0.40255998558449735	Gnmt	1
GO:0051259	protein complex oligomerization	1/80	19/10583	0.13436799518833897	0.45788478360333973	0.40255998558449735	Gnmt	1
GO:1905954	positive regulation of lipid localization	1/80	19/10583	0.13436799518833897	0.45788478360333973	0.40255998558449735	upd2	1
GO:0006446	regulation of translational initiation	1/80	20/10583	0.14092333032511828	0.47655752163379694	0.4189765546026016	Hsp67Bc	1
GO:0016360	sensory organ precursor cell fate determination	1/80	21/10583	0.14742963853055124	0.48378762865951264	0.42533307022459227	BobA	1
GO:0017085	response to insecticide	1/80	21/10583	0.14742963853055124	0.48378762865951264	0.42533307022459227	Cyp6a8	1
GO:0018990	ecdysis, chitin-based cuticle	1/80	21/10583	0.14742963853055124	0.48378762865951264	0.42533307022459227	Cht9	1
GO:0060582	cell fate determination involved in pattern specification	1/80	21/10583	0.14742963853055124	0.48378762865951264	0.42533307022459227	BobA	1
GO:0009314	response to radiation	3/80	179/10583	0.15337077056779266	0.4976063201970543	0.437482092129999	TotC/TotA/TotB	3
GO:0009119	ribonucleoside metabolic process	1/80	22/10583	0.1538872818668091	0.4976063201970543	0.437482092129999	Gnmt	1
GO:0006672	ceramide metabolic process	1/80	23/10583	0.1602966197562754	0.5140466121743008	0.4519359546263307	Gba1a	1
GO:0071496	cellular response to external stimulus	2/80	95/10583	0.16129227786055939	0.5140466121743008	0.4519359546263307	Gnmt/TotA	2
GO:0045017	glycerolipid biosynthetic process	2/80	97/10583	0.16663241264522355	0.5162901957149787	0.45390845292750887	Dgat2/Socs36E	2
GO:0008052	sensory organ boundary specification	1/80	24/10583	0.16665800900054617	0.5162901957149787	0.45390845292750887	BobA	1
GO:0045676	regulation of R7 cell differentiation	1/80	24/10583	0.16665800900054617	0.5162901957149787	0.45390845292750887	Socs36E	1
GO:0046854	phosphatidylinositol phosphate biosynthetic process	1/80	24/10583	0.16665800900054617	0.5162901957149787	0.45390845292750887	Socs36E	1
GO:0010675	regulation of cellular carbohydrate metabolic process	1/80	25/10583	0.17297180379929167	0.5212687692726953	0.45828548088605736	Gnmt	1
GO:0046425	regulation of receptor signaling pathway via JAK-STAT	1/80	25/10583	0.17297180379929167	0.5212687692726953	0.45828548088605736	Socs36E	1
GO:0110116	regulation of compound eye photoreceptor cell differentiation	1/80	25/10583	0.17297180379929167	0.5212687692726953	0.45828548088605736	Socs36E	1
GO:1904892	regulation of receptor signaling pathway via STAT	1/80	25/10583	0.17297180379929167	0.5212687692726953	0.45828548088605736	Socs36E	1
GO:0001101	response to acid chemical	1/80	26/10583	0.1792383557689885	0.5329032993668584	0.4685142467998993	TotA	1
GO:0040018	positive regulation of multicellular organism growth	1/80	26/10583	0.1792383557689885	0.5329032993668584	0.4685142467998993	upd2	1
GO:0036335	intestinal stem cell homeostasis	1/80	27/10583	0.18545801396151296	0.5477193345663349	0.4815401064263845	upd3	1
GO:0051235	maintenance of location	2/80	105/10583	0.1882824440366626	0.5523782960810698	0.4856361400736505	Rdh1/upd2	2
GO:0019730	antimicrobial humoral response	2/80	106/10583	0.19101707152142314	0.5567142281841476	0.489448174951015	upd3/AttB	2
GO:0010453	regulation of cell fate commitment	1/80	29/10583	0.1977580325102154	0.5615821051411887	0.4937278814357604	Socs36E	1
GO:0015850	organic hydroxy compound transport	1/80	29/10583	0.1977580325102154	0.5615821051411887	0.4937278814357604	Npc2e	1
GO:0045500	sevenless signaling pathway	1/80	29/10583	0.1977580325102154	0.5615821051411887	0.4937278814357604	Socs36E	1
GO:0070328	triglyceride homeostasis	1/80	29/10583	0.1977580325102154	0.5615821051411887	0.4937278814357604	Gnmt	1
GO:0014070	response to organic cyclic compound	2/80	109/10583	0.1992529631698347	0.5622233291989603	0.49429162837974416	CG11893/Cyp6a8	2
GO:0055090	acylglycerol homeostasis	1/80	30/10583	0.203839078312677	0.567929004355446	0.4993079045063919	Gnmt	1
GO:0070050	neuron cellular homeostasis	1/80	30/10583	0.203839078312677	0.567929004355446	0.4993079045063919	Gba1a	1
GO:0006576	biogenic amine metabolic process	1/80	31/10583	0.20987460126681168	0.578652268731326	0.5087355101118941	Balat	1
GO:0007613	memory	2/80	113/10583	0.2103002601935519	0.578652268731326	0.5087355101118941	Socs36E/Gba1a	2
GO:0042059	negative regulation of epidermal growth factor receptor signaling pathway	1/80	32/10583	0.2158649378758578	0.5795646513879091	0.5095376524023438	Socs36E	1
GO:0046330	positive regulation of JNK cascade	1/80	32/10583	0.2158649378758578	0.5795646513879091	0.5095376524023438	lncRNA:Hsromega	1
GO:1901185	negative regulation of ERBB signaling pathway	1/80	32/10583	0.2158649378758578	0.5795646513879091	0.5095376524023438	Socs36E	1
GO:1905952	regulation of lipid localization	1/80	32/10583	0.2158649378758578	0.5795646513879091	0.5095376524023438	upd2	1
GO:0048871	multicellular organismal-level homeostasis	2/80	116/10583	0.21862756553844498	0.5797479535290706	0.509698806714402	upd3/upd2	2
GO:0006109	regulation of carbohydrate metabolic process	1/80	33/10583	0.22181042218729108	0.5797479535290706	0.509698806714402	Gnmt	1
GO:0048872	homeostasis of number of cells	1/80	33/10583	0.22181042218729108	0.5797479535290706	0.509698806714402	upd3	1
GO:0060581	cell fate commitment involved in pattern specification	1/80	33/10583	0.22181042218729108	0.5797479535290706	0.509698806714402	BobA	1
GO:0007379	segment specification	1/80	34/10583	0.2277113858105153	0.5797479535290706	0.509698806714402	upd2	1
GO:0007465	R7 cell fate commitment	1/80	34/10583	0.2277113858105153	0.5797479535290706	0.509698806714402	Socs36E	1
GO:0009116	nucleoside metabolic process	1/80	34/10583	0.2277113858105153	0.5797479535290706	0.509698806714402	Gnmt	1
GO:0032874	positive regulation of stress-activated MAPK cascade	1/80	34/10583	0.2277113858105153	0.5797479535290706	0.509698806714402	lncRNA:Hsromega	1
GO:0070304	positive regulation of stress-activated protein kinase signaling cascade	1/80	34/10583	0.2277113858105153	0.5797479535290706	0.509698806714402	lncRNA:Hsromega	1
GO:0009611	response to wounding	2/80	120/10583	0.22977558527719616	0.5812960335109651	0.5110598369943141	Cht9/DptB	2
GO:0042592	homeostatic process	5/80	435/10583	0.23197658020026932	0.5812960335109651	0.5110598369943141	Gnmt/CG6908/Gba1a/upd3/upd2	5
GO:0006575	cellular modified amino acid metabolic process	1/80	35/10583	0.23356815793442842	0.5812960335109651	0.5110598369943141	Gnmt	1
GO:0009308	amine metabolic process	1/80	35/10583	0.23356815793442842	0.5812960335109651	0.5110598369943141	Balat	1
GO:0009612	response to mechanical stimulus	1/80	36/10583	0.2393810653448616	0.5924347036188474	0.5208526561458323	TotA	1
GO:1901607	alpha-amino acid biosynthetic process	1/80	37/10583	0.24515043244189472	0.603342453176441	0.5304424561608247	Gnmt	1
GO:0006641	triglyceride metabolic process	1/80	38/10583	0.25087658125705214	0.6106501400927148	0.5368671779358548	Dgat2	1
GO:1901657	glycosyl compound metabolic process	1/80	38/10583	0.25087658125705214	0.6106501400927148	0.5368671779358548	Gnmt	1
GO:0045746	negative regulation of Notch signaling pathway	1/80	39/10583	0.25655983147036987	0.6176956812031188	0.5430614281695473	BobA	1
GO:0045861	negative regulation of proteolysis	1/80	39/10583	0.25655983147036987	0.6176956812031188	0.5430614281695473	Spn88Eb	1
GO:0022404	molting cycle process	1/80	40/10583	0.26220050042734744	0.6244882886522307	0.5490333059316274	Cht9	1
GO:0062012	regulation of small molecule metabolic process	1/80	40/10583	0.26220050042734744	0.6244882886522307	0.5490333059316274	Gnmt	1
GO:0050821	protein stabilization	1/80	41/10583	0.2677989031557745	0.6310367771170643	0.5547905608490289	stv	1
GO:0051302	regulation of cell division	1/80	41/10583	0.2677989031557745	0.6310367771170643	0.5547905608490289	Spn88Eb	1
GO:0008652	amino acid biosynthetic process	1/80	42/10583	0.27335535238244335	0.6370052314245686	0.5600378653370331	Gnmt	1
GO:0010160	formation of animal organ boundary	1/80	42/10583	0.27335535238244335	0.6370052314245686	0.5600378653370331	BobA	1
GO:0006631	fatty acid metabolic process	2/80	136/10583	0.2746455963929856	0.6370052314245686	0.5600378653370331	Cyp6a8/Acbp6	2
GO:0006006	glucose metabolic process	1/80	43/10583	0.2788701585497335	0.6434347929038122	0.5656905628475954	Gnmt	1
GO:0008586	imaginal disc-derived wing vein morphogenesis	1/80	44/10583	0.2843436298320884	0.6483373735530269	0.5700007798850419	Socs36E	1
GO:0010883	regulation of lipid storage	1/80	44/10583	0.2843436298320884	0.6483373735530269	0.5700007798850419	upd2	1
GO:0051246	regulation of protein metabolic process	5/80	473/10583	0.28663567972402704	0.6483373735530269	0.5700007798850419	Socs36E/Spn88Eb/Hsp67Bc/lncRNA:Hsromega/stv	5
GO:0000165	MAPK cascade	2/80	141/10583	0.288682563995989	0.6483373735530269	0.5700007798850419	Gadd45/lncRNA:Hsromega	2
GO:0040014	regulation of multicellular organism growth	1/80	45/10583	0.28977607215236867	0.6483373735530269	0.5700007798850419	upd2	1
GO:0046532	regulation of photoreceptor cell differentiation	1/80	45/10583	0.28977607215236867	0.6483373735530269	0.5700007798850419	Socs36E	1
GO:0071407	cellular response to organic cyclic compound	1/80	46/10583	0.2951677891980897	0.6531659024654295	0.5742458926273232	CG11893	1
GO:0006638	neutral lipid metabolic process	1/80	47/10583	0.30051908243754644	0.6531659024654295	0.5742458926273232	Dgat2	1
GO:0006639	acylglycerol metabolic process	1/80	47/10583	0.30051908243754644	0.6531659024654295	0.5742458926273232	Dgat2	1
GO:0035195	miRNA-mediated gene silencing	1/80	47/10583	0.30051908243754644	0.6531659024654295	0.5742458926273232	lncRNA:CR43314	1
GO:0030162	regulation of proteolysis	2/80	147/10583	0.3054903076949642	0.6531659024654295	0.5742458926273232	Spn88Eb/lncRNA:Hsromega	2
GO:0035264	multicellular organism growth	1/80	48/10583	0.3058302511358185	0.6531659024654295	0.5742458926273232	upd2	1
GO:0042058	regulation of epidermal growth factor receptor signaling pathway	1/80	48/10583	0.3058302511358185	0.6531659024654295	0.5742458926273232	Socs36E	1
GO:1901184	regulation of ERBB signaling pathway	1/80	48/10583	0.3058302511358185	0.6531659024654295	0.5742458926273232	Socs36E	1
GO:1901135	carbohydrate derivative metabolic process	5/80	487/10583	0.30741127614565017	0.6531659024654295	0.5742458926273232	Gnmt/Cht4/Gba1a/Gpo2/Cht9	5
GO:0042594	response to starvation	2/80	149/10583	0.3110791957578122	0.6531659024654295	0.5742458926273232	Gnmt/Hsp68	2
GO:0016051	carbohydrate biosynthetic process	1/80	49/10583	0.31110159237066737	0.6531659024654295	0.5742458926273232	Gnmt	1
GO:1900426	positive regulation of defense response to bacterium	1/80	49/10583	0.31110159237066737	0.6531659024654295	0.5742458926273232	Npc2e	1
GO:1902074	response to salt	1/80	49/10583	0.31110159237066737	0.6531659024654295	0.5742458926273232	TotA	1
GO:0048069	eye pigmentation	1/80	50/10583	0.31633340104831575	0.6594259475655937	0.5797495558970409	Socs36E	1
GO:0005975	carbohydrate metabolic process	3/80	263/10583	0.3200063269511219	0.6594259475655937	0.5797495558970409	Gnmt/Cht4/Cht9	3
GO:0043065	positive regulation of apoptotic process	1/80	51/10583	0.32152596991911564	0.6594259475655937	0.5797495558970409	lncRNA:Hsromega	1
GO:0048645	animal organ formation	1/80	51/10583	0.32152596991911564	0.6594259475655937	0.5797495558970409	BobA	1
GO:0048859	formation of anatomical boundary	1/80	51/10583	0.32152596991911564	0.6594259475655937	0.5797495558970409	BobA	1
GO:0046486	glycerolipid metabolic process	2/80	154/10583	0.3250116376104112	0.663503020559503	0.5833340088084024	Dgat2/Socs36E	2
GO:0007611	learning or memory	2/80	156/10583	0.33056613929546486	0.6717467876508758	0.5905817070947464	Socs36E/Gba1a	2
GO:0050890	cognition	2/80	157/10583	0.3333389620855529	0.673182067088046	0.5918435661698395	Socs36E/Gba1a	2
GO:0006664	glycolipid metabolic process	1/80	54/10583	0.3368711331818195	0.673182067088046	0.5918435661698395	Gba1a	1
GO:1903509	liposaccharide metabolic process	1/80	54/10583	0.3368711331818195	0.673182067088046	0.5918435661698395	Gba1a	1
GO:0001700	embryonic development via the syncytial blastoderm	2/80	160/10583	0.34163837249924944	0.673182067088046	0.5918435661698395	upd3/upd2	2
GO:0017145	stem cell division	1/80	55/10583	0.3419096277535222	0.673182067088046	0.5918435661698395	Spn88Eb	1
GO:0051607	defense response to virus	1/80	55/10583	0.3419096277535222	0.673182067088046	0.5918435661698395	Diedel	1
GO:0140546	defense response to symbiont	1/80	55/10583	0.3419096277535222	0.673182067088046	0.5918435661698395	Diedel	1
GO:0050909	sensory perception of taste	1/80	56/10583	0.34691031447272025	0.6800056164221906	0.5978426472049674	Gr63a	1
GO:0019731	antibacterial humoral response	1/80	58/10583	0.35679938285624546	0.6958632814698698	0.6117842797762905	AttB	1
GO:2000112	regulation of cellular macromolecule biosynthetic process	2/80	166/10583	0.35814182432309327	0.6958632814698698	0.6117842797762905	Hsp67Bc/stv	2
GO:0009792	embryo development ending in birth or egg hatching	2/80	169/10583	0.3663404054493382	0.7059889818939441	0.6206865232286072	upd3/upd2	2
GO:0019318	hexose metabolic process	1/80	60/10583	0.36654055493365045	0.7059889818939441	0.6206865232286072	Gnmt	1
GO:0031667	response to nutrient levels	2/80	170/10583	0.36906475483900814	0.7077735341717775	0.62225545359049	Gnmt/Hsp68	2
GO:0031647	regulation of protein stability	1/80	61/10583	0.37135636369591507	0.709098573781424	0.623420392774449	stv	1
GO:0009991	response to extracellular stimulus	2/80	172/10583	0.3745001424578006	0.7119398360991102	0.625918354180042	Gnmt/Hsp68	2
GO:0006865	amino acid transport	1/80	62/10583	0.3761360149888564	0.7119398360991102	0.625918354180042	Balat	1
GO:0006665	sphingolipid metabolic process	1/80	63/10583	0.3808797768746932	0.7119398360991102	0.625918354180042	Gba1a	1
GO:0009615	response to virus	1/80	63/10583	0.3808797768746932	0.7119398360991102	0.625918354180042	Diedel	1
GO:0045466	R7 cell differentiation	1/80	63/10583	0.3808797768746932	0.7119398360991102	0.625918354180042	Socs36E	1
GO:0031399	regulation of protein modification process	2/80	175/10583	0.3826186372239052	0.7121851104629833	0.6261339928033831	Hsp67Bc/stv	2
GO:0046328	regulation of JNK cascade	1/80	64/10583	0.38558791545359294	0.7147089813637727	0.6283529122124175	lncRNA:Hsromega	1
GO:0006661	phosphatidylinositol biosynthetic process	1/80	65/10583	0.39026069487784565	0.7173671694227619	0.6306899196540856	Socs36E	1
GO:0043410	positive regulation of MAPK cascade	1/80	65/10583	0.39026069487784565	0.7173671694227619	0.6306899196540856	lncRNA:Hsromega	1
GO:0006413	translational initiation	1/80	67/10583	0.39950122321653603	0.728308814341257	0.6403095195586672	Hsp67Bc	1
GO:0032872	regulation of stress-activated MAPK cascade	1/80	67/10583	0.39950122321653603	0.728308814341257	0.6403095195586672	lncRNA:Hsromega	1
GO:0070302	regulation of stress-activated protein kinase signaling cascade	1/80	68/10583	0.4040694908223441	0.7336179689930264	0.6449771855231549	lncRNA:Hsromega	1
GO:0045732	positive regulation of protein catabolic process	1/80	69/10583	0.4086034366838953	0.7349589105722393	0.6461561052910265	Socs36E	1
GO:0010243	response to organonitrogen compound	2/80	186/10583	0.4119981451035628	0.7349589105722393	0.6461561052910265	CG11893/Cyp6a8	2
GO:0006955	immune response	3/80	308/10583	0.4130186783687557	0.7349589105722393	0.6461561052910265	upd3/DptB/AttB	3
GO:0007173	epidermal growth factor receptor signaling pathway	1/80	70/10583	0.41310331542322254	0.7349589105722393	0.6461561052910265	Socs36E	1
GO:0038127	ERBB signaling pathway	1/80	70/10583	0.41310331542322254	0.7349589105722393	0.6461561052910265	Socs36E	1
GO:0032787	monocarboxylic acid metabolic process	2/80	188/10583	0.41726915475772075	0.736985000997075	0.6479373894948741	Cyp6a8/Acbp6	2
GO:0007616	long-term memory	1/80	71/10583	0.4175693797974398	0.736985000997075	0.6479373894948741	Socs36E	1
GO:0005996	monosaccharide metabolic process	1/80	72/10583	0.42200188071222333	0.7418525125218847	0.6522167747014312	Gnmt	1
GO:0008593	regulation of Notch signaling pathway	1/80	73/10583	0.4264010672352012	0.7436837511228116	0.6538267504228117	BobA	1
GO:0043068	positive regulation of programmed cell death	1/80	73/10583	0.4264010672352012	0.7436837511228116	0.6538267504228117	lncRNA:Hsromega	1
GO:0006997	nucleus organization	1/80	75/10583	0.43510048426565817	0.7558804491360258	0.6645497592499217	lncRNA:Hsromega	1
GO:0030718	germ-line stem cell population maintenance	1/80	78/10583	0.44790587434328644	0.7667972490883889	0.6741475161285585	Socs36E	1
GO:1901698	response to nitrogen compound	2/80	200/10583	0.4483926997869738	0.7667972490883889	0.6741475161285585	CG11893/Cyp6a8	2
GO:0001752	compound eye photoreceptor fate commitment	1/80	79/10583	0.4521103036676595	0.7667972490883889	0.6741475161285585	Socs36E	1
GO:0042706	eye photoreceptor cell fate commitment	1/80	79/10583	0.4521103036676595	0.7667972490883889	0.6741475161285585	Socs36E	1
GO:0035194	RNA-mediated post-transcriptional gene silencing	1/80	80/10583	0.45628311171284075	0.7667972490883889	0.6741475161285585	lncRNA:CR43314	1
GO:0048066	developmental pigmentation	1/80	80/10583	0.45628311171284075	0.7667972490883889	0.6741475161285585	Socs36E	1
GO:0055088	lipid homeostasis	1/80	80/10583	0.45628311171284075	0.7667972490883889	0.6741475161285585	Gnmt	1
GO:0008344	adult locomotory behavior	1/80	81/10583	0.46042453331266686	0.7667972490883889	0.6741475161285585	Gba1a	1
GO:0009267	cellular response to starvation	1/80	81/10583	0.46042453331266686	0.7667972490883889	0.6741475161285585	Gnmt	1
GO:0045664	regulation of neuron differentiation	1/80	81/10583	0.46042453331266686	0.7667972490883889	0.6741475161285585	Socs36E	1
GO:1900424	regulation of defense response to bacterium	1/80	81/10583	0.46042453331266686	0.7667972490883889	0.6741475161285585	Npc2e	1
GO:0046488	phosphatidylinositol metabolic process	1/80	82/10583	0.46453480157918625	0.7707450078635937	0.6776182794571217	Socs36E	1
GO:0046474	glycerophospholipid biosynthetic process	1/80	83/10583	0.46861414791512224	0.7746121922626834	0.6810182039614895	Socs36E	1
GO:0042060	wound healing	1/80	84/10583	0.4726628020262452	0.775734333376801	0.6820047602457321	Cht9	1
GO:0007219	Notch signaling pathway	1/80	85/10583	0.47668099193365543	0.775734333376801	0.6820047602457321	BobA	1
GO:0007591	molting cycle, chitin-based cuticle	1/80	86/10583	0.4806689439859805	0.775734333376801	0.6820047602457321	Cht9	1
GO:0016441	post-transcriptional gene silencing	1/80	86/10583	0.4806689439859805	0.775734333376801	0.6820047602457321	lncRNA:CR43314	1
GO:0042303	molting cycle	1/80	86/10583	0.4806689439859805	0.775734333376801	0.6820047602457321	Cht9	1
GO:0046552	photoreceptor cell fate commitment	1/80	86/10583	0.4806689439859805	0.775734333376801	0.6820047602457321	Socs36E	1
GO:0031669	cellular response to nutrient levels	1/80	87/10583	0.48462688287148326	0.775734333376801	0.6820047602457321	Gnmt	1
GO:0050907	detection of chemical stimulus involved in sensory perception	1/80	87/10583	0.48462688287148326	0.775734333376801	0.6820047602457321	Gr63a	1
GO:0008284	positive regulation of cell population proliferation	1/80	88/10583	0.4885550316300846	0.775734333376801	0.6820047602457321	upd3	1
GO:0042176	regulation of protein catabolic process	1/80	88/10583	0.4885550316300846	0.775734333376801	0.6820047602457321	Socs36E	1
GO:0043473	pigmentation	1/80	88/10583	0.4885550316300846	0.775734333376801	0.6820047602457321	Socs36E	1
GO:0007369	gastrulation	1/80	89/10583	0.49245361166530055	0.7763592525541927	0.6825541723774535	sala	1
GO:0031668	cellular response to extracellular stimulus	1/80	89/10583	0.49245361166530055	0.7763592525541927	0.6825541723774535	Gnmt	1
GO:0045596	negative regulation of cell differentiation	1/80	92/10583	0.5039741291679982	0.791704039792281	0.6960448965739431	Socs36E	1
GO:0044242	cellular lipid catabolic process	1/80	93/10583	0.5077566160297426	0.7948274943504452	0.6987909538069733	Gba1a	1
GO:0007498	mesoderm development	1/80	94/10583	0.5115106170514415	0.795084924048381	0.6990172790730688	Dgat2	1
GO:0050795	regulation of behavior	1/80	94/10583	0.5115106170514415	0.795084924048381	0.6990172790730688	Gadd45	1
GO:0006869	lipid transport	1/80	95/10583	0.5152363440641106	0.7952951234160313	0.6992020807031759	Npc2e	1
GO:0019748	secondary metabolic process	1/80	95/10583	0.5152363440641106	0.7952951234160313	0.6992020807031759	Cyp6a8	1
GO:0010942	positive regulation of cell death	1/80	96/10583	0.5189340073435604	0.7963632461537459	0.7001411454838683	lncRNA:Hsromega	1
GO:0048663	neuron fate commitment	1/80	97/10583	0.5226038156216681	0.7963632461537459	0.7001411454838683	Socs36E	1
GO:1901605	alpha-amino acid metabolic process	1/80	98/10583	0.5262459760975662	0.7963632461537459	0.7001411454838683	Gnmt	1
GO:0019827	stem cell population maintenance	1/80	99/10583	0.529860694448753	0.7963632461537459	0.7001411454838683	Socs36E	1
GO:0044262	cellular carbohydrate metabolic process	1/80	99/10583	0.529860694448753	0.7963632461537459	0.7001411454838683	Gnmt	1
GO:0048639	positive regulation of developmental growth	1/80	99/10583	0.529860694448753	0.7963632461537459	0.7001411454838683	upd2	1
GO:0098727	maintenance of cell number	1/80	99/10583	0.529860694448753	0.7963632461537459	0.7001411454838683	Socs36E	1
GO:0001708	cell fate specification	1/80	100/10583	0.5334481748421238	0.7963632461537459	0.7001411454838683	BobA	1
GO:0008654	phospholipid biosynthetic process	1/80	100/10583	0.5334481748421238	0.7963632461537459	0.7001411454838683	Socs36E	1
GO:0019752	carboxylic acid metabolic process	3/80	370/10583	0.5339049302656039	0.7963632461537459	0.7001411454838683	Gnmt/Cyp6a8/Acbp6	3
GO:0043436	oxoacid metabolic process	3/80	371/10583	0.5357460947249022	0.7964279193393681	0.7001980044090915	Gnmt/Cyp6a8/Acbp6	3
GO:0006082	organic acid metabolic process	3/80	374/10583	0.5412456383813979	0.8019124341236096	0.7050198422852216	Gnmt/Cyp6a8/Acbp6	3
GO:0006643	membrane lipid metabolic process	1/80	105/10583	0.5509840489141579	0.8136197788965731	0.7153126249060997	Gba1a	1
GO:0010608	post-transcriptional regulation of gene expression	2/80	246/10583	0.558515032203117	0.820487846552762	0.7213508452525174	Hsp67Bc/lncRNA:CR43314	2
GO:0015849	organic acid transport	1/80	108/10583	0.5611914616376679	0.820487846552762	0.7213508452525174	Balat	1
GO:0046942	carboxylic acid transport	1/80	108/10583	0.5611914616376679	0.820487846552762	0.7213508452525174	Balat	1
GO:0050906	detection of stimulus involved in sensory perception	1/80	112/10583	0.5744456808443561	0.8343588085706549	0.7335458219582804	Gr63a	1
GO:2000241	regulation of reproductive process	1/80	112/10583	0.5744456808443561	0.8343588085706549	0.7335458219582804	Gadd45	1
GO:0006650	glycerophospholipid metabolic process	1/80	113/10583	0.577696979243024	0.8355494130262138	0.7345925693707951	Socs36E	1
GO:0010506	regulation of autophagy	1/80	114/10583	0.5809237453997153	0.8355494130262138	0.7345925693707951	Hsp67Bc	1
GO:0098771	inorganic ion homeostasis	1/80	114/10583	0.5809237453997153	0.8355494130262138	0.7345925693707951	CG6908	1
GO:0008610	lipid biosynthetic process	2/80	259/10583	0.5867381810079338	0.8410713552188541	0.7394473124176691	Dgat2/Socs36E	2
GO:0016053	organic acid biosynthetic process	1/80	117/10583	0.5904586714967577	0.8410713552188541	0.7394473124176691	Gnmt	1
GO:0046394	carboxylic acid biosynthetic process	1/80	117/10583	0.5904586714967577	0.8410713552188541	0.7394473124176691	Gnmt	1
GO:0007298	border follicle cell migration	1/80	119/10583	0.5966959429714063	0.8434991528366588	0.741581766780477	Socs36E	1
GO:0031047	RNA-mediated gene silencing	1/80	120/10583	0.5997793073217776	0.8434991528366588	0.741581766780477	lncRNA:CR43314	1
GO:0045927	positive regulation of growth	1/80	120/10583	0.5997793073217776	0.8434991528366588	0.741581766780477	upd2	1
GO:0071417	cellular response to organonitrogen compound	1/80	120/10583	0.5997793073217776	0.8434991528366588	0.741581766780477	CG11893	1
GO:0080135	regulation of cellular response to stress	1/80	122/10583	0.6058763675446259	0.8490278542274292	0.7464424523325385	lncRNA:Hsromega	1
GO:0048878	chemical homeostasis	2/80	269/10583	0.6075436338376864	0.8490278542274292	0.7464424523325385	Gnmt/CG6908	2
[truncated: 126 more rows]

## Sheet: Table S5
Table S5 enrichGO Biological Processes results for differentially expressed genes with lower expression in HgCl2-treated flies
[truncated: 153 more rows]
